# Supplementary material for: Forensic personal identification using two-dimensional computed tomographic imaging of the frontal sinus: a comparative analysis of feature matching algorithms
Source: Int J Legal Med. 2025 Aug 12;139(6):2857–67. doi: 10.1007/s00414-025-03564-5 (PMC12532623; doi:10.1007/s00414-025-03564-5)
Supplement: Supplementary file 1 — Supplementary Material 1 [file 414_2025_3564_MOESM1_ESM.xlsx]

## Sheet: Sheet1
Online Resource 1. Models of antemortem computed tomography (AMCT) used in this study.
Model	Company
Activion16	Canon Medical Systems, Otawara, Japan
Alexion	Canon Medical Systems, Otawara, Japan
Aquilion	Canon Medical Systems, Otawara, Japan
Aquilion Lightning	Canon Medical Systems, Otawara, Japan
Aquilion ONE	Canon Medical Systems, Otawara, Japan
Aquilion PRIME	Canon Medical Systems, Otawara, Japan
Aquilion PRIME SP	Canon Medical Systems, Otawara, Japan
Aquilion64	Canon Medical Systems, Otawara, Japan
Asteion	Canon Medical Systems, Otawara, Japan
BrightSpeed	GE Healthcare, Chicago, USA
BrightSpeed S	GE Healthcare, Chicago, USA
Brilliance 40	Philips Healthcare, Best, The Netherlands
Brilliance 64	Philips Healthcare, Best, The Netherlands
Brivo CT385 Series	GE Healthcare, Chicago, USA
Discovery CT750 HD	GE Healthcare, Chicago, USA
Hitachi Eclos	Fujifilm Medical Co., Ltd., Tokyo, Japan
Ingenuity CT	Philips Healthcare, Best, The Netherlands
LightSpeed Ultra	GE Healthcare, Chicago, USA
LightSpeed VCT	GE Healthcare, Chicago, USA
LightSpeed16	GE Healthcare, Chicago, USA
Optima CT660	GE Healthcare, Chicago, USA
Revolution CT	GE Healthcare, Chicago, USA
Revolution EVO	GE Healthcare, Chicago, USA
SCENARIA	Fujifilm Medical Co., Ltd., Tokyo, Japan
SCENARIA View	Fujifilm Medical Co., Ltd., Tokyo, Japan
Sensation 64	Siemens Healthineers, Erlangen, Germany
Sensation Cardiac	Siemens Healthineers, Erlangen, Germany
SOMATOM Definition AS+	Siemens Healthineers, Erlangen, Germany
SOMATOM Definition Edge	Siemens Healthineers, Erlangen, Germany
SOMATOM Definition Flash	Siemens Healthineers, Erlangen, Germany
SOMATOM Edge Plus	Siemens Healthineers, Erlangen, Germany
SOMATOM GO TOP	Siemens Healthineers, Erlangen, Germany
SOMATOM GO UP	Siemens Healthineers, Erlangen, Germany
SOMATOM Perspective	Siemens Healthineers, Erlangen, Germany
SOMATOM Scope	Siemens Healthineers, Erlangen, Germany
SOMATOM X.cite	Siemens Healthineers, Erlangen, Germany
Supria	Fujifilm Medical Co., Ltd., Tokyo, Japan
