# Supplementary material for: Forensic personal identification using two-dimensional computed tomographic imaging of the frontal sinus: a comparative analysis of feature matching algorithms
Source: Int J Legal Med. 2025 Aug 12;139(6):2857–67. doi: 10.1007/s00414-025-03564-5 (PMC12532623; doi:10.1007/s00414-025-03564-5)
Supplement: Supplementary file 2 — Supplementary Material 2 [file 414_2025_3564_MOESM2_ESM.xlsx]

## Sheet: Sheet1
Online Resource 2. Raw study data for age, sex, CT scan interval, and similarity scores between AMCT and postmortem CT (PMCT) images.
Case	Age (years)	Sex	CT scan interval (days)	Similarity score between AMCT and PMCT images
				AKAZE
				Matched	Mismatched (case)
					1	2	3	4	5	6	7	8	9	10	11	12	13	14	15	16	17	18	19	20	21	22	23	24	25	26	27	28	29	30	31	32	33	34	35	36	37	38	39	40	41	42	43	44	45
1	85	M	296	64.3443		89.1667	91.0556	91.4918	93.1538	87.25	107.968	97.9104	75.1905	84.1429	88.55	88.4815	96.9375	88.5522	71.6379	74.1	87.7143	98.8077	94.0606	100.818	78.4468	83.8475	75.8	98.8387	92.9077	102.569	98.8308	100.241	96.541	99.5823	79.4925	82.8594	91.2	92.9107	96.3559	89.7656	96.0185	92.9589	101.833	73.7551	102.707	88.8824	81.6	105.03	81.3667
2	85	M	3	51.449	91.0862		97.7037	111.803	106.385	102.883	116.095	110.582	84.6667	97.7143	91.2833	102.963	117.156	98.403	78.8103	89.36	101.556	112.026	107.773	114.018	90.9787	101.102	93.5333	110.21	95.6308	114.724	114.892	110.121	111.918	116.139	86.7761	96.6094	102.58	111.554	108.424	104.656	108.204	111.589	111.731	75.6122	114.017	94.3824	89.8333	119.697	84.9
3	79	F	118	48.2778	85.377	99.1224		70.7049	73.8	71.8833	82.5238	77.791	64.4524	65.619	70.6167	78.0556	80.2188	89.1642	76.9655	78.3	77.1429	85.1026	70.3333	76.4	77.9149	74.8305	69.7667	83.3387	86.4154	81.3276	77.3846	82.4828	76.6885	87.481	78.1194	71.8594	87.1	82.5179	73.1186	80.9375	76.9259	76.2329	95.141	83.9184	75.6379	81.9853	92.55	86.6667	91.25
4	36	M	3	49.9016	94.377	105.98	87.963		69.8308	70.9	79.2857	77.0448	60.3571	60.6667	87	81.463	67.7969	102.224	74.6034	81.74	79.0635	81.7179	72.697	73.9636	63.383	75.1186	71.7333	78.0806	104.262	77.0345	82.8	87.2069	81.5738	79.6962	89.7463	62.1406	89.06	76.6607	62.1186	80.2812	73.5926	72	103.718	78.1837	81.9138	88.8382	102.65	81.6515	105.117
5	69	M	3	56.1385	95.9836	106.694	85.4815	65.9672		69.95	75.381	75.1642	54.7381	58.1905	80.7667	77.9815	68	95.3731	70.7586	78.18	79.2698	75.0897	74.7879	72.6909	62.6383	72.5932	71.6167	68.4839	100.138	76.9138	75.5077	87.0345	70.6885	77.6709	87.4179	65.2812	87.24	77.8393	66	76.4688	73.4259	71.1644	99.2308	80.5306	79.2586	82.4412	96.4833	67.5455	104
6	75	F	35	46.5667	99.5738	117.469	79.2222	67.9016	69.1077		81.2063	87.0746	64.0714	63.0714	82.6167	79.5741	70.5156	97.4328	82.3276	75.88	84.9524	86.2564	68.5152	72.1455	74.9149	77.5254	70.0167	77.7742	99.7385	78.3621	79.9538	85.2931	74.9508	87.7089	86.7164	71.0781	95.36	80.0357	62.5085	82.0156	77.7963	75.6027	105.256	97.5102	81.9483	92.0294	100.283	82.9697	107.15
7	19	F	68	53.6667	103.459	116.061	94.3519	82.0492	73.8462	76.8167		83.1045	56.8095	64.619	92.4333	88.1111	87.7344	101.597	83.7414	86.4	82.1429	85.7308	78.8636	78.1455	72.3617	91.2034	80.95	85.1129	103.308	73.4138	85.3846	88.7931	84.623	92.4304	94.0896	71.9688	93.34	86.1429	74.9661	86.0625	84.0185	83.0959	100.628	82.8776	76.6034	88.0735	105.967	91.7273	101
8	65	M	9	52.2985	102.492	120.02	86.1111	70.0656	72.6308	74.5833	81.9206		59.6429	66.5238	86.1833	90.1481	73.6875	101.358	79.2414	87.18	71.7619	78.4103	79.5909	72.9273	70.4894	87.1356	76.6167	83.2742	97.8	81.8276	80.1231	87.8448	76.459	80.7975	90.1194	69.9531	96.38	76.1607	71.8305	78.5938	83.537	71.7123	95.4872	88.6735	75.1897	85.7353	105.467	75.4848	103.117
9	46	M	3	40.8571	95.459	106.367	93.9074	75.459	74.7846	75.1333	80.7937	84.2687		61.3095	84.2	88.2037	83.5781	105.582	73.1552	81.18	81.3175	86.8205	88.3788	80.4909	65	88.1695	76.8	85.5968	98.5538	82.4483	89.0462	97.3966	85.6393	87.5063	89.5821	71.2656	89.86	87.6429	75.3898	87.3594	85.0741	74.1781	105.026	71.449	85.569	89	101.433	96.2121	101.067
10	69	F	9	39.0714	107.508	122.673	100.463	71.7541	71.0769	73.7167	88.0476	82.9552	57.4524		92.8167	87.9444	76.5	106.761	80.8621	88.58	89.0794	92.1795	84.0909	76.2182	66.5532	87.6441	76.2333	84.9516	108.569	81.8448	90.6308	92.2931	85.1148	87.2532	96.9254	72.4531	99.46	87.4107	72.3898	90.8438	85.3519	75.1781	109.103	87.7143	83.6724	94.2353	109.75	88.8636	112.383
11	19	F	7	67.2333	76.3115	76.4082	79.3148	78.2787	79.3692	79.4667	91.4127	86.7164	68.0952	68.3571		83.6296	85.9688	89.4478	73.2931	74.28	84.3492	88.2436	82.2121	79.9636	68.234	80.8475	76.9333	86.8387	90.0769	92.7586	88.9538	93.4655	84.2295	82.4557	81.6567	79	85.8	90.1786	82.661	78.75	89.5185	76.1507	102.192	69.3265	86.2931	83.4412	83.0667	94.5758	81.8667
12	69	M	3	60.9444	101.082	117.245	89.537	71.8197	69.8615	70.4	83.6667	83.5522	66.9048	64.3333	85.4167		74.1719	100.284	78.1379	75.38	83.6349	88.7564	76.3182	69.7091	76.1277	76.6271	66.7	83.4032	105.662	77.1207	85.1692	88.5517	81.0492	85.6835	81.7612	71.3594	90.12	83.1964	70.8136	84.5625	81.3333	75.7808	101.192	91.5306	84.3276	85.8676	100.05	84.2576	92.8833
13	45	M	119	55.0156	108.311	122.898	91.8704	61.6885	67.4154	70.8667	77.127	74.8209	63.0952	57.3571	90.9667	85.2222		107.209	80.7414	84.2	81.8413	82.2821	73.5152	70.6	73.4255	81.2203	74.9	79.3065	109.231	78.2241	81.2308	81.3448	80.2951	81.6835	96.7463	68.9375	93.64	77.2321	63.4576	86.7031	81.9259	72.8493	103.256	88.3673	77.8793	89.7794	107.333	73.7879	113.767
14	19	F	3	54.9851	81.0492	91.6939	84.4444	81.1803	73.5231	72.4667	86.0794	83.791	62.5	73.119	75.3	81.0741	82.7969		67.2241	73.3	80.6508	84.9615	78.1667	79.6	69.8936	77.2881	68.3333	82.1935	87.6769	84.6897	83.0154	88.8966	80.0492	87.6709	75.2836	74.0625	83.38	84.6607	79.8644	83.4688	84.7778	75.9863	88.8846	75.5714	80.931	79.8529	85.75	86.6061	84.85
15	79	F	314	51.4483	79.1475	85.1429	85.1852	72.4262	75.0615	74.0167	93.746	81.1045	55.2143	58.0238	79.25	78.8148	76.9688	87		70.04	76.0635	87.2436	83.0152	84.7636	63.5532	71.7797	65.4833	85.1935	86.8462	89.6897	89.5846	91.4655	83.3279	83.6456	76.7463	64.1094	83.48	80.7143	77.678	78.7812	85.5741	70.7945	94.7179	68	88.0517	77.2059	84.7667	85.7273	82.0333
16	61	F	14	58.32	84.4754	94.0408	85.1111	77.2459	82.3538	75.9833	93.7778	94.2239	76.119	76.3571	88.2667	78.6111	81.9844	91.2239	77.2241		90.1587	94.4744	77.697	82.1091	84.383	70.5254	65.9	87.4677	97.0923	89.8276	91.9077	86.9138	93.1639	95.7342	77.2836	77.8438	93.28	93.0536	80.7797	82.6719	77.6296	90.0822	102.192	83.551	94.1034	91.6176	88.0167	96.5909	90.45
17	61	F	157	55.1587	93.2787	101.367	88.3889	72.5246	71.2769	71.8167	84.6667	65.6716	55.8333	61.5476	82.4	82.9259	71.7031	96	70.0862	77.58		78.4744	80.7424	74.3818	64.383	81.4576	74.4167	78.7258	93.4923	83.8103	78.3846	83.3276	80.459	73.3544	84.4478	63.8594	82.7	77.125	73.661	75.3281	85.0926	70.0548	88.2564	78.4082	78.1897	69.2647	94.8833	84.3939	91.7167
18	73	M	98	61.3077	87.6885	97.1224	83.2963	74.3934	76.0769	75.9	81.5873	76.6119	69.5476	72.2857	84.3833	83.537	73.5312	97.4776	79.3103	81.88	72.8095		75.7727	75.7455	65.4681	79.9831	76.3333	81.8226	94.4769	83.5517	78.0615	83.5	82.9836	76.443	83.9851	66.4844	85.5	81.5357	69.5424	76.625	81.8704	76.5616	96.3333	78	67.4655	84.7647	95.1	81.4091	97.8
19	85	M	10	49.2576	102.738	117.143	74.4815	65.3279	69.0769	65.3833	73.3968	84.2836	70.7619	67.8571	85.6333	77.7778	68.7812	102.284	82.6897	76.12	82.6984	86.7949		75.6	78.2979	76.7627	73.3	74.371	99.9846	78.7414	80.2308	78.9483	74.918	89.8354	84.4627	70.0312	96.34	80.6607	67.6949	78.75	70.537	81.0685	103.577	93.9388	77.2931	86.7059	101.117	80.2121	102.617
20	60	M	3	52.8364	108.836	127.265	90.0556	70.5738	72.9385	67.7167	79.3016	79.0149	65.5476	62.6667	89.9167	86.0926	81.8438	110.03	84.0172	87.82	84.1111	86.0256	74.5455		73.4255	88.8644	77.0167	83.8387	110.415	71.7241	88.1538	89.9655	83.541	88.1519	96.1194	71.5	98.42	81.375	65.5763	83.9062	86.3889	78.2466	104.615	89.9592	82.8276	90.1176	111.4	85.0606	107.85
21	73	M	3	55.0213	99.7541	111.082	102	87.8689	83.6462	80.9333	88.2222	90	56.1667	69.2143	87.6833	100.611	90.5	104.507	81.7759	87.76	86.9524	91	95.4242	89.9636		95.6949	84.5	91.5806	101.923	91.6897	95.1692	102.276	91.918	89.0506	96.806	72.9531	100.84	95.6607	81.0508	91.0156	90.3148	84.2192	106.269	79.5102	90.6897	91.75	106.95	99.0152	107.933
22	74	F	1603	48.8983	90.7705	107.918	81.1296	71.3443	73.8923	69.6667	87.0317	87.5821	68.9286	67.881	86.5833	76.0926	78.625	88	73.2586	68.12	85.9841	91.9744	70.3939	80.3273	78.5106		82.7612	79.0968	99.3846	85.9655	83.5692	84.3621	83.4754	91.7089	77.2985	72.3125	91.22	87.9821	72.5254	84.1875	75.2778	81.7534	100.205	90.4082	89.7414	89.0147	91.9833	88.3788	91.1
23	74	F	56	44.3833	92.8525	108.653	85.8333	72.6557	74.5692	66.4667	92.8095	87.0896	71.5	68.5714	83.3167	78.537	78.0312	93.5075	73.5	70.2	85.1905	90.5641	77.0758	75.0364	73.5106	92.0794		85.371	100.754	84.8621	88.6923	87.4483	79.9836	89.5949	82.7612	73.6094	91.32	86.2679	73.4068	82	78.7222	80.2877	103.269	87.898	87.9828	87.6471	90.8333	90.1818	89.2667
24	64	M	71	50.7742	98.6721	116.163	87.1852	72.4098	68.7231	73.1167	71.5714	82.0448	57.7143	69.3571	82.4667	84.4259	76.3125	99.6269	76.3621	78.66	84.9206	83.2564	74.6364	80.1818	65.5106	81.322	75.1833		98.4615	78.3448	80.1385	87.5862	78.5082	85.8101	82.4776	70.8281	90.42	79.7321	73.0678	80.8906	74.7593	78.1781	99.4231	84.6735	75.4138	80.3088	102.417	77.4697	100.183
25	79	M	3	66.6154	84.5738	90.1633	85.9259	98.9016	94.2	89.4667	91.6667	95.0896	86.4048	97.4286	84.2167	95.5185	94.1094	88.2388	83.8621	84.96	87.6825	95	93.0606	100.655	86.8298	92.2373	85.75	91.8387		99.3966	91.3231	96.1897	91.8852	96.9114	87.806	92.0781	99.5	94.1786	96.7119	90.6875	93.3519	98	100.333	89.3265	94.2069	89.5735	92.45	99.4242	90.8
26	63	M	24	60.6724	102.607	115.184	88.4074	73.377	71.2462	75.2167	70.0317	83.0746	62.3333	64.3333	85.2	83.8333	83.625	103.358	84.7069	84.66	80.8571	88.9487	74.2424	69.1273	78.6383	83.661	82.4667	77.1613	104.738		86.8308	90.0345	81.7869	87.7975	90.3731	77.1094	81.18	81.5893	71.9831	83.875	77.3889	79.5068	98.7949	87.9592	78.1552	88.7941	101.5	90.9242	101.417
27	45	M	9	67.2923	89.6557	100.939	79.1667	76.2459	73.6462	72.8167	76.8254	77.4328	63.1905	68.6905	76.6167	77.8889	75.0938	85.4776	73.8621	76.22	77.2063	84.6154	73.8333	80.0909	75.2979	78.661	73.8333	79.9194	92.5846	82.1207		83.8448	75.6393	86.9114	82.597	75.6719	82.4	80.7321	74.7627	77.3906	77.5	79.7534	94.2821	82.7143	79.1897	82.1471	88.9833	83.3333	89.7333
28	55	M	10	76.9138	109.262	123.694	83.5185	69.8197	76.3692	72.4333	80.9365	92.0746	74.4048	71.7143	93.5667	81.037	73	107.657	90.7414	86.26	87.2857	92.5897	69.6061	80.2	85.2553	78.3898	83.8667	77.371	109.046	83.6552	86		89.2459	91.2785	93.6567	77.7031	97.56	83.3036	73.9153	90.1719	79.8889	85.3014	111.449	105.102	86.3448	94.1176	107.867	87.197	114.617
29	93	F	17	56.4098	97.8852	111.245	82.4444	71.6066	73.8308	71.9667	83.1587	78.7313	64.4286	69.5714	74.85	78.3333	79.125	92.8358	74.8103	78.76	85.0317	83.0641	79.5	79.1273	76	78.9322	73.2667	83.3226	96.2	87.1897	87.6462	90.7241		85.962	85.1343	76.8594	92.68	82.3571	77.6271	79.5781	85.4259	76.2055	98.3846	86.3878	82.6379	82.3824	100.467	81.197	91.4667
30	33	M	27	60.0506	95.1475	102.429	91.6111	71.3443	74.4615	80.1	85.4921	73.3731	61.7619	61.1905	86.5833	84.2963	76.7969	102.716	77.3793	81.76	74.1905	81.1154	80.5758	77.2545	62.1702	79.1695	74.3667	84.7903	97.4462	85.1897	84.5231	89.1897	83.4262		90.2537	65.6562	84.1	80.9464	72.0678	79.8125	86.463	69.3973	99.0769	79.5714	81.569	85.3971	102.367	87.4545	100.317
31	65	M	38	54.9701	87.3934	85.7755	87.1111	90.9016	85.3538	86.05	92.3968	92.1493	67.8571	77.7381	85.5167	83.7778	94.4219	94.0597	69.6207	74.66	84.8095	99.2179	90.6515	95.5455	79.5106	81.5593	77.4167	88.7097	92.9077	89.2241	94.3077	97.6897	92.9344	100.646		79.0781	90.18	94.2679	92.1186	87.7031	81.8889	88.7671	100.641	77.7347	96.0172	83.5	83.5833	100.818	78.2833
32	37	M	3	46.9531	92.8852	102.633	88.9444	66.5246	71.7385	76.2	85.3333	81.9254	61.2619	64.0476	91.5	81.3889	74.4844	103.597	74.2414	81.5	82.0476	80.7436	79.1364	78.5455	62.3404	79.8475	77.5	77.6935	99.3385	86.1724	87.1231	91.1379	83.9508	81.8608	85.5075		94.62	78.6071	68.8305	79.7031	76.3519	80.137	100.231	79.8367	86.3621	83.6176	102.583	80.8333	100.383
33	60	M	3	63.16	89.4262	99.7959	89.5185	76.4754	81.2308	85.55	85.5397	82.0597	69.0714	71.619	82.65	81.6296	85.3594	94.5672	76.7931	81.26	80.7778	83.8718	86.9091	87.8909	71.9574	80.322	78.4667	83.3548	95.0615	82.1724	87.3231	90.431	88.377	81.6203	86.7761	77.5625		85.25	82.4407	83.5781	82.6667	75.8219	102.103	75.6531	84.2586	79.3676	90.2333	91.8939	86.9667
34	67	M	187	64.7679	96.3115	111.918	89.3519	67.4426	71.8462	73.6833	84.9048	73.0299	62.2143	69.4762	89.9167	80.1481	69.6875	102.388	76.2759	86.1	74.873	79.2051	70.8788	80.1455	64.0638	78	77.1333	76.1774	98.4615	80.2069	80.3231	85.2241	80.2951	79.0633	89.8209	69.0625	85.26		70.4407	82.6562	76.6111	74.0411	96.8077	80.2041	78.1897	79.3529	102.9	81.6061	103.75
35	51	M	289	56.7627	103.213	114.939	86.2593	61.3607	64.9538	69.1167	76.5873	81.0149	62.0714	61.6429	91.5	80.963	66.8594	107.955	79.5517	84.2	80.3492	83.4615	68.3333	64.8909	67.5532	78.1695	75.4833	74.3387	105.4	72.5862	81.3231	85.0172	81.7541	78.7848	91.6418	60.5312	91.62	77.875		78.75	73.4815	75.2192	104.346	90.5306	81.1379	90.9559	103.7	81.1364	107.617
36	52	M	4	59.4062	86.5246	96.7143	85.6667	77.2295	69.5846	69.2333	84.381	71.1343	64.6905	66.8571	78.9667	79.6667	76.3906	94.7015	71.0345	72.98	70.3016	76.5128	76.8939	71.3818	64.5106	77.339	68.3	77.8387	90.2462	81.9138	80.4154	85.6207	71.6393	74.5316	81.9851	64.2344	85.18	73.1786	69.9322		78.8704	71.0411	92.7051	76.3265	78.7414	73.9853	92.9333	79.2121	87.2333
37	59	M	13	59.9259	105.754	122.429	85.5741	73.0984	72.8308	74.5333	81.3175	92.3582	74.3571	81.5714	92.0167	82.0556	78.8594	103.881	89.2069	85.84	89.3175	92.641	73.6667	84.5273	81.8085	77.0678	76.2667	73.5484	104.185	80.8276	88.4308	86.1897	87.6066	90.1519	87.7164	77.6719	94.44	86.3929	71.6271	85.8125		85.9315	106.833	101.082	84.4138	95.1618	104.95	83.0909	107.3
38	78	M	19	56.411	99.4918	110.776	89.7407	67.5902	70.0462	74.4667	84.8413	67.4478	59.5	60.6429	83.9833	82.5185	70.3594	93.597	75.5862	82.06	70.4921	81.2821	80.9091	77.3818	69.1064	80.1525	75.8	80.4677	96.2462	80.5862	80.6615	89.1724	77.2295	79.8481	89.7313	71.5469	82.66	74.5179	74.4407	82.25	81.7407		92.7692	81.1633	80.0345	80.9118	99.35	78.8939	101.417
39	40	M	3	64.4615	88.3443	94.7347	85.9815	78.8852	77.4769	79.9333	90.9841	79.0149	64.9286	63.3095	83.95	79.463	78.0938	87.6418	67.7241	76.06	71.8889	87.7436	85.5606	86.3818	69.4894	77.6271	66.6667	89.9355	92.4308	90.7414	82.5385	90.569	84.7377	84.7848	81.5075	70.2656	88.64	83.8571	80.661	83.75	88.0926	77.9041		75.5714	88.4655	80.5588	89.5333	89.8333	90.8
40	74	M	5	49.6735	82.5738	84.6531	93.037	94.9672	84.9692	81	94.6032	93.1045	66.881	82.5476	79.9667	91.6111	93.6406	98.0149	78.0517	77.78	86.9365	93.8846	88.5303	90.4364	72.3404	89.5424	81.2167	93.2742	91.8923	90.3966	98.4154	97.0172	90.7049	94.8354	82.9104	83.6094	91.24	96.25	89.8814	88.8438	91.4815	90.0548	102.333		94.569	88.2206	90.0833	102.561	79.6333
41	49	M	3	64.7931	106.033	119.163	89.3333	78.6066	74.9538	80.1667	78.619	80.1493	64.2143	68.2857	90.3667	87.2593	80.2656	104.761	82.9655	89.74	81.6349	84.9359	82.2424	80.5455	76.7021	86.4237	80.8333	82.7742	106.477	80.5862	81.3077	88.8621	83.623	86.0506	91.6269	72.0781	90.36	83.3393	74.1695	85.7969	82.9444	78.8356	101.487	89.8776		84.0882	106.717	86.5152	104.65
42	58	M	1353	52.1618	88.8197	96.6735	82.4259	67.6885	67.8154	71.3167	84.7143	74.2537	57.381	64.0714	76.7833	76.2593	67.5312	90.1045	65.0172	72.38	68.0476	78.2436	73.3182	77.2	62.4468	74.8644	67.9	72.629	87.2	84.4828	82.5692	79.6034	76.2787	74.5443	79.6269	65.75	79.52	74.0357	72.0508	76.4219	79.0185	71.4247	93.6923	74.6327	78.4828		88.9667	78.6515	85.2333
43	81	M	79	50.6667	78.459	84.7959	85.4444	90.5738	86.4462	82.6167	95.7143	95.6866	72.3333	80.4524	81.9833	83.8333	93.2812	87.6567	71.4828	72.46	86	93.8333	87.9394	88.5273	76.5319	81.7458	74.75	91.1774	91.8154	97.7931	90.4923	93.3966	92.918	94.8481	76.5522	78.7344	87.02	94.0893	84.9661	85.5312	87.3519	88.0822	95.3462	74.7959	92.8621	84.5147		101.379	80.7167
44	73	M	5	59.1667	103.18	118.469	87.2593	76.1148	69.9846	78.05	79.2381	77.0896	65.881	72.7619	82.7167	82.9074	76.2031	97.403	77.7241	82.62	85.7143	83.0128	79.6364	79.9636	72.1489	77.3898	74.4333	71.1774	102.231	78.0517	82.5846	91.6552	80.1803	83.4051	89.7463	71.7031	90.78	77.5893	75.7458	81.5	77.4074	79.1781	98.9231	85.9592	78.3103	85.9412	106.083		98.8
45	53	M	6	54.0167	80.0492	84.2857	91.0185	94.8525	84.7385	84.4333	92.6984	92.7761	68.119	75.8333	85.45	83.037	98.125	90.7313	74.5172	76.86	89.9206	91.6538	87.0303	87.4	72.7872	85.1864	75.8333	90.8387	97.8923	91.6207	99.4923	98.7069	90.4426	95.038	76.5075	78.0469	91.02	91.0893	89.1695	84.9375	94.537	92.1644	99.5513	71.8571	92.8103	83.4706	86.5333	97
46	41	M	4	39.6222	92.2623	100.102	96.7778	83.2787	79.8308	82.2167	95.3968	82.4925	59.9048	64.1667	85.9	90.6667	85.75	99.6119	70.8276	78.14	79.9524	88.3077	87.7879	84.5273	66.5745	84.2881	73.6667	90.6613	98.4308	91.7414	93.1692	98.2586	87.8852	82.9494	85.1045	70.9062	91.94	90.625	82.0339	85.3281	90.1852	77.6438	101.333	72.9388	88.9655	86.2206	98.15	96.1515	96.0667
47	29	M	3	53.4032	93.5246	107.469	82.6667	71.4918	73.1846	76.75	80.5079	78.4925	57.7857	64.8095	81.2833	85.0556	72.7031	90.2537	71.1724	81.66	75.3016	87.3718	77.3182	85.8364	70.766	80.678	74.95	78.5484	92.2	79.1897	81.5231	83.6207	83.4918	83.6962	80.5224	75.3438	86.38	81.8393	75.0678	84.3594	80.1667	73.4247	96.3846	84.3265	77.0862	79.4706	93.8833	87.5758	95.9667
48	19	M	3	59.6786	95.9344	104	89.9259	75.5738	77.2154	79.5167	84.0159	78.6866	62.2857	61.4048	80.7833	86.4444	73.2188	95.7761	73.5862	81.04	82.3175	85.8718	83.8788	84.5455	70.766	83.8475	75.3667	87.2419	97.8154	86.7931	87.0154	89.8448	80.3934	89.0759	88.194	73.5938	91.4	79.3214	79.9492	85.5625	88.5741	75.2466	95.1282	76.6531	83.069	82.2059	95.4667	81.8636	97.75
49	66	F	15	40.1111	87.4754	95.1429	108.63	100.607	90.7077	89.0167	100.937	95.7164	66.119	78.0952	94.4333	102	103.875	108.896	78.7069	86.08	85.619	94.2821	99.1667	94.5273	70.4255	101.288	84.8333	105.274	101.431	101.724	105.292	105.793	98.2951	99.2278	93.9403	78.7812	100.74	102.679	92.1356	90.8906	103.704	94.0685	110.949	65.4898	97.8793	91.5294	102.05	112.485	100.167
50	61	M	8	42.5517	92.5246	104.204	89.4444	65.1803	71.4	71.2833	87.0476	78.5522	56.5238	61.0238	82.8167	77.7037	68.8438	96.209	68.6724	76.06	76.873	87.0128	78.1061	82.1818	68.5532	72.678	69.8333	80.7742	95.6769	87.569	87.6154	88.0172	82.2459	83.557	86.1493	68.7812	82.04	79.9821	73.1356	84.625	81.0185	70.3973	99.641	69.6122	86.8276	79.0588	97.1333	86.0303	95.9833
51	30	M	3	55.0833	83.9016	96.898	83.7222	73.0492	71.4923	72.65	87.746	82.9851	66.881	72.6429	84.6333	74.9259	77.2344	95.0746	73.4483	74.28	85.873	87.9744	80.8636	88.3636	62.6596	71.4746	73.9833	76.3871	96	83.7241	88.2154	88.3966	85.1639	88.481	73.5373	66.6406	89.58	82.875	75.7288	80.0781	73.7778	79.1507	102.564	77.1837	85.6034	87.1176	87.4	84.0606	89.0333
52	48	M	1216	59.5902	96.8852	109.878	85.463	74.6885	75.5077	71.1333	91.9048	94.3134	78.0476	75.2381	86.8833	75.2407	76.5469	91.0597	77.5517	68.26	91.7143	90.5641	76.9848	84.4	80.766	68.4407	65.8333	76.4839	102.908	88.8448	89.6462	87.1034	87.1475	93.0886	82.1642	76.9062	93.2	87.2679	77	87.3281	72.7778	87.8082	104.667	91.4694	91.9138	88.7647	97.6333	84.9545	93.1667
53	48	M	938	60.6	97.1803	114.408	79.2407	66.5902	70.5385	69.15	84.3333	86.4478	63.1429	65.6429	82.6167	73.2037	72.8281	91.8806	70.0862	72.56	88.0159	88.5	75.197	81.5091	72.4894	68.3898	60.9833	79.7097	99.1692	81.8966	82.6308	85.2586	81.1148	90.6835	80.209	70.5156	91.98	82.875	71.2881	84.6562	71.1111	80.0548	100.705	89.1633	83.5345	90.9559	102.967	82.5909	101.4
54	57	M	16	40.569	113.311	129.755	94.8519	65.9016	71.4	73.8	91.9841	77.5373	63.119	64.881	90.55	88.7778	69.7969	112	84.3966	91.82	84.0476	85.3462	81.2879	77.0364	74.0426	83.3051	78.35	81.0968	109.4	88.0517	89.3231	92.5	82.1311	83.9873	100.731	68.9375	97.1	82.9464	68.7627	86.875	84.6852	73.3014	107.526	93.449	83.2069	93.5147	116.5	82.4697	118.15
55	62	M	4	61.6429	97.5902	113.408	82.8148	69.1311	71.8308	67.8	80.9683	69.791	59.4524	64.3333	79.9167	78.0185	69.3438	91.4776	74.5	75.04	73.9683	76.0513	73.3182	78.9818	70.1064	73.1186	67.0667	79.4677	99.7538	79.8276	76.1538	78.6034	76	81.8608	84.0896	69.0938	93.06	75.0357	70.7288	82.0469	82.5926	73.8356	94.141	86.2857	72.2241	82.5735	98.4833	76.0152	99.8667
56	73	F	47	57.0492	104.984	119.449	92.2593	68.0164	62.8615	74.8333	75.4921	76.1343	56.9762	64.9762	86.7333	84.0926	72.2969	104.657	77.5862	85.3	78.4921	75.0256	77.5455	74.1455	66.0213	82.1356	75.25	71.9839	105.6	74.5345	79.0615	92.3966	74.5738	83.0886	88.5224	65.1406	92.04	77.125	70.4237	80.1094	77.8704	74.3973	101.423	84.5306	74.3793	84.8235	107.9	67.0606	102.717
57	50	M	4	40.5385	107.115	125.673	88.8148	69.5246	74.5077	71.2333	87.3333	74.7761	58.3095	63.8095	88.1167	83.7963	73.875	103.94	79.7931	88.18	75.6984	85.7564	79.9091	79.0182	70.8298	83.5932	77.15	81.2419	103.631	86.069	85.0615	88.3448	80.918	78	90.0746	69.2656	90.7	80.7321	70.1017	85.9219	85.2037	73.1918	102.321	88.0816	77.931	82.5	113.767	83.2879	110.183
58	88	F	13	50.5283	94.4426	109.776	90.2778	70.5082	72.9846	74.95	88.5079	78.4179	55.9048	60.3571	86.0833	83.9815	74.1094	103.418	75.4483	82.18	76.5079	84.5641	81.2121	77.4182	62.1489	80.0339	75.25	84.2903	98.9846	84.5	85.8769	89.9828	85.3279	81.2405	88.8507	66.5781	88.36	84.1071	68.5424	83.9688	80.9259	73.9452	102.5	79.3469	86.7759	85.6176	101.433	88.3636	104.183
59	36	M	3	51.0303	100.525	116	82.537	68.6393	71.0462	66.3667	78.3175	72.1045	62.3333	67.8333	82.5167	82.0185	73.125	97.0896	81	83.38	71.8095	77.5641	75.9091	70.7636	70.6596	80.3051	74.9	76.3548	95.1231	77.1552	76.5538	82.7586	78.7541	72.5443	91.9254	67.8125	82.84	73.4464	66.0169	76.7188	75.1667	71.274	92.9231	88.3265	72.1552	81.2647	100.933	80.7424	103.717
60	66	M	8	50.254	110.016	123.408	93.7407	73.8033	72.5846	74.0667	78.1587	75.7761	60.5714	67.5714	89.7667	89.3519	77.0625	107.716	84.431	90.42	82.9048	77.6154	79.8485	71.2727	67.2766	87.8814	80.3167	79.6613	107.123	79.9828	80.5077	91.8448	76.3934	83.9747	96.9104	66	94.04	82.3571	69.4746	84.7812	81.963	77.8219	107.385	87.0408	72.4655	88.75	109.2	70.3333	107.883
61	22	M	4	55.6571	87.5082	102.776	84.963	60.918	69.2154	67.5833	85.0952	81.6866	53.2857	58.5952	83.6	75.2963	71.1094	101.209	72.6897	75.24	78.8413	81.0769	68.303	75.9818	61.1064	74.2203	67.4167	77.0323	98.8	76.9828	82.5846	80.8793	80.5574	79.8481	81.0896	63.7188	90.54	83.4643	64.8983	78.6562	75.1481	75.6164	103.756	81.0816	85.9138	83.5	95.2	84.4091	96.6
62	35	M	144	40.62	104.754	116.286	94.5556	63.3443	74.0308	73.4	96.4603	82.0746	58.5952	63	89.7167	86.9259	71.7031	112.328	82.4483	88.78	86.3651	90.6538	84.3333	82.2545	64.8085	83.2203	79.9667	83.9516	110.754	87.9828	90.8	96.3966	85.459	83.3418	97.4328	70.9688	99.56	80.875	73.2542	89.75	86.6481	73.0411	109.731	84.6735	86.0172	93	110.383	87.2121	113.05
63	58	F	7	54.9796	94.5082	100.082	96.5	84.6885	79.1538	83.4833	89.5238	88.8209	59.2381	67.6667	87.5833	91.5556	88.1406	96.6567	67.3793	81.4	84.3492	88.7308	90.197	87.7455	64.7447	83.1017	75.5	89.1129	97.9692	88.6724	94.3538	101.155	88.7541	90.9747	85.9104	73.4375	92.48	89.3571	83.9492	87.4375	88.9259	80.6301	97.5769	73.6735	92.3103	87.3529	95.25	95.8485	90.8167
64	29	M	11	59.1061	88.4918	90.5102	86.3333	77	73.7385	75.7333	85.4286	90.2388	68.2857	69.3333	78.2667	79.2963	85.6875	95.3134	80.2241	82.54	87.381	86.3462	79.2424	81.9091	75.6809	80.6102	77.8	82.129	100.323	83.0172	83.5231	95.6034	79.8033	86.1899	81.6119	70.7969	90.48	91.125	74.3729	83.4375	82.2222	80.0548	105.885	86.6531	85.3966	85.6029	95.8333	85.3636	90.4833
65	79	M	7	53.7667	107.344	123.939	87.0926	66.918	68.3692	74.4167	81.0952	80.6418	69.4286	64.8095	92.4167	76.4074	72.5	103.925	79.0172	82.36	85.7619	86.8846	78.9545	76.0545	75.9574	76.2373	76.5833	75.8871	110.8	81.2414	84.1077	87.8276	79.9016	80.5696	90.5522	70.25	89.96	81.7857	69.4746	81.875	77.2222	77.6027	102.782	94.3469	84.1379	89.1324	104.083	81.9394	103.8
66	65	M	3	61.0536	98.9672	111.429	89.7593	70.4918	70.6615	72.6333	70.8254	78.6866	59.1667	61.6667	86.7667	86.0556	71.1719	103.209	80.7586	82.24	83.4444	77.7949	72.2879	76.8	65.0213	83.3559	78.25	73.3871	99.2615	75.3966	81.3385	86.3276	81.9016	83.1772	92.8507	69.0625	89.56	78.1607	69.8814	80.6406	73.3148	77.2329	101.295	85.3469	77.2069	89.1618	104.167	74.6061	105.033
67	42	M	3	50.0312	89.5902	108.347	76.7407	68.4754	68.5385	71.3	77.9206	82.4627	65.0714	69.3571	83.1333	75.7222	81.25	94.2985	72.2586	76.22	81.0159	82.2564	67.6364	75.3636	67.9574	73.9831	71.2833	79.3548	97.6769	74.9483	81.5692	85.6207	78.5738	88.6076	75.7463	64.8125	83.68	79.9464	68.2034	79.25	72.3704	80.1507	97.7564	80.6939	80.9138	84.6471	95.3	84.6212	93.6333
68	46	M	3	52.4118	91.8689	106.714	86.3704	76.623	71.6923	74.9333	73.5873	82.6716	60.5476	67.1905	77.8667	83.4259	86.0781	91.403	76.9483	78.92	84.2063	80.2949	75.5606	75.3091	73.6809	87.661	73	79.2097	98.2462	74.9138	82.4154	90.6379	76.0656	87.038	80.7612	70.4844	86.54	85.9464	70.5932	78.9688	79.5556	79.2466	98.8462	82.4694	76.069	80.7206	96.1333	87.7879	84.85
69	71	M	118	50.2812	98.8852	115.918	86.6481	69.9508	69.6	73.8333	80.8413	63.7463	54.6667	59.5476	84.3833	84.5741	69.6406	99.1642	74.5172	84.36	69.0476	79.8846	80.4848	71.7455	70.0851	83.8814	74.9	79.8548	94.0615	80.3448	76.5692	88.0517	74.541	77.4177	91.2687	66.8125	83.52	73.6786	71.8475	78.5625	85.1481	68.3973	94.6154	83.0204	77.3448	79.9265	100.017	76.5152	105.717
70	68	M	4	55.7627	89.623	99.1224	73.537	64.8361	66.2462	69.2167	74.8413	80.7015	58.0238	55.5714	78.4	78.6667	67.8125	93.597	72.1724	73.98	81.2222	85.0897	68.9545	77.3818	70.3617	75	72.35	77.3871	97.7077	79.8276	77.1846	87.6379	79.7541	85.1392	82.7313	67.6875	84.74	78.7857	69.8814	84.3281	79.0926	71.8904	101.538	80.9184	80.1034	83.8824	94.0667	78.0152	97.45
71	53	M	3	59.1148	99.7377	115.102	82.2407	66.1639	69.8615	75.1	83.1429	77.806	64.6667	62.5952	78.1333	80.3519	76.4531	98.0149	79.0517	83.58	80.6667	80.2436	74.5455	76.0909	73.3617	78.0508	74.65	78.7419	101.738	79.7241	83.3538	88.8103	72.6066	84.1899	86.791	68.6406	84.68	76.6429	72.1695	79.6719	81.8519	74.3562	99.1923	84.7143	78.5345	85.6176	100.867	78.9848	93.3333
72	63	M	4	45.9667	91.7213	100.531	76.8704	67.2951	69.4769	67.9667	86.1587	76.5075	62.0714	59.6905	73.4167	77.2037	70.625	94.7015	73.931	76.02	74.8889	83.8974	70.1212	76.2727	69.8298	74.8305	71.3167	77.7258	93.2923	83.3103	82.9077	82.9655	73.5574	81.1646	86.0746	69.5469	83.54	72.9107	70.8814	78.7188	80.1296	68.3562	97.2308	78.5714	79.9483	73.0441	94.2333	82.4394	95.6667
73	79	M	3	67.4	95.2951	111.347	79.9074	73.4426	73.1385	73.8333	77.3333	75.597	58.4286	65.5952	78.7333	81.1111	77.0938	98.7164	76.8793	81.54	74.5873	84.2821	75.5758	77.2909	74.4255	79.2542	75.7167	78.3065	92.8615	75.4828	80.4154	87.6207	75.7869	84.0127	79.8209	72.7188	86.36	79.6607	73.5085	81.2031	77.0185	75.0959	97.1154	81.4694	81.2069	83.8824	99.7333	82.5606	95.6833
74	91	F	43	42.4902	106.311	122.082	97.5	63.9344	71.2769	73.5333	92.1905	79.209	54.4762	60.1905	88.75	84.5185	73.0938	108.418	76.3276	84.44	84.4286	86.5	84.7727	77.8545	63.8298	82.678	74.4333	82.8548	109.046	88.069	89.6	95.4138	83.7049	83.2532	93.5373	67.8125	95.74	82.7143	73.8814	89.1875	81.3333	72.8356	107.5	85.2449	85.1207	91.8971	108.833	84.4848	112.15
75	62	M	3	63.46	97.4098	114.939	89.5556	67.7541	70.0615	72.2333	84.6032	81.9254	55.1905	68.2857	88.6667	83.8704	69.8594	103.224	74.069	75.68	80.4921	84.641	79.3485	79.2182	65.9574	71.6441	68.3833	77.871	103.185	84.9483	84.9385	87.7931	82.9836	80.8734	84.0746	66.6562	93.24	80.6429	70.5932	80.5781	75.8333	76.5342	104.321	80.7959	84.6034	87.4412	103.133	82.4848	103.833
76	47	M	3	56.8871	78.8197	86.102	80.3148	85.0164	81.4308	77.3667	89.5714	90.0448	73.8333	72.2381	80.8	83.4259	87.4375	78.0448	73.9483	72.24	81.0952	90.7436	80.8485	83.8182	77.0213	76.4576	70.05	86.3871	91.9846	86.0862	87.1231	85.1897	86.7377	93.962	75.0149	76.9375	86.4	86	78.0847	81.5938	84.9444	87.3699	94.2436	82.9796	89.6552	84.6176	82.9167	95.6212	81.1
77	39	F	8	55.1803	98.9016	113.776	83.8333	73.1475	72.5077	73.2167	85.0952	75.403	71.3571	67.6905	79.1833	79.7963	73.9844	90.0448	77.8103	78.42	82.4603	80.0128	76.697	78.6182	76.1489	71.7288	70.45	80.4677	96.8	86.5172	79.6769	89.3448	71.8852	80.7722	85.6567	69.125	92.26	80.5179	75.2881	80.9688	82.8148	77.9726	96.7692	86.8163	77.5345	80.8529	100.583	73.9091	92.7667
78	39	M	3	55.1803	92.1967	111.735	83.5185	68.9836	70.7385	67.5	81.9048	79.7463	55.0476	62.5	80.7333	77.7593	75.7812	96.9552	73.069	75.82	78.5238	84.641	69.5152	75.0909	61.2553	75.8305	71.9667	76.0806	97.9692	77.431	82.4308	83.2414	78.918	83.3291	83.4478	68.7812	87.12	79.625	68.5254	84.4531	79.463	74.8904	100.91	82.7143	81.6034	82.7794	99.5833	83.7273	99.85
79	42	M	22	48.125	93.4426	109.143	90.2963	80.1639	72.6923	77.9833	78.7778	87.3433	62.5	72.381	90.1333	86.1481	84.5625	102.672	76.1724	79.7	81.9048	85	76.0152	79.7636	68.8936	84.0508	78.7833	73.5645	99.7231	79.7069	87.0923	86.8793	89.0164	88.6835	81.8806	68.7812	89.48	85.4107	74.9322	82.1875	77.6296	81.2329	103.385	82.4286	81.3276	81.5735	99.8167	88.3333	97.2167
80	61	M	33	53.7879	84.9344	95.7347	81.8519	76.082	72.0769	77.7333	79.5238	82.0597	62.881	69.6667	79.8833	79.8519	79.75	89.8209	66.8276	75.78	80.0159	78.8205	74.8485	86.9091	65.9362	72.8814	71.25	74.0323	94.1538	82.8448	84.9077	86.5345	80.2623	88.962	73.8358	68.3125	84.54	84.5357	74.7966	77.2031	75.3704	80.7123	92.8205	71.6122	82.0862	78	89.8333	78.6818	80.3333
81	45	M	21	61.6429	85.5738	88.9796	93.4444	84.5246	74.4615	82.95	87.4603	89.3433	72.2619	78.6905	84.6833	89.1667	88.5312	95.8955	81.0172	82.42	85.3016	84.5385	89.0606	84.4	68.8936	84.9492	78.1	84.4032	95.4308	88.431	88.1077	96.4483	82.918	77.8481	85.7612	75.3281	89.68	85.9286	79.7119	82.4375	84.1481	80.7945	99.8846	79.6531	86.7586	91.3088	88.15	93.4242	90.2833
82	86	F	15	50.0192	86.5082	98.898	83.2963	74.5902	77.6923	69.2	82.0635	85.8955	60.7381	65.6667	77.3167	83.3889	82.4062	81.2687	73.8103	68.88	84.7619	90.7051	78.9091	85.2364	74.2553	75.1356	66.4833	82.9677	96.1692	79.9655	84.4769	87.3621	86.1148	90.5063	79.791	75.9844	86.98	88.25	75.0678	86.4062	76.3148	84.3836	96.2051	79.7347	87.8448	86.8382	87.35	89.7424	90.3333
83	41	M	543	48.6071	113.639	129.041	98.4074	70.1967	74.2308	70.8167	94.3175	84.6567	62.7857	64.6429	95.4833	90.1296	75.0781	118.627	90.4483	92.88	92.0794	92.359	83.8333	77.7818	73.8085	87.9492	80.6333	85.3871	115.185	91.8793	91.9538	96.2931	86.541	86.4684	102.657	74.1406	103.84	89.5357	71.1186	92.7188	87.0556	77.0137	113.718	95.898	83.2931	97.9559	119.583	88.2273	120.433
84	41	M	543	51.6136	95.9344	105.918	97.1667	66.1803	73.6615	71.3333	88.5714	85.6716	55.9524	60	90.3	85.5926	76.7656	107.896	79.1724	85.62	82.6032	82.9872	79.0152	75.4545	61.7447	86.5932	77	85.7581	103.246	83.1034	89.8154	93.1207	85.7213	82.443	92.194	66.1562	91.82	87.625	68.4915	89.9531	85.4259	76.8219	108.897	80.4694	87.4828	92.6618	104.517	92.5606	110.167
85	60	M	98	48.6901	84.541	97.5714	83.4074	66.8033	72	71.6	82.7619	77.403	63.4286	61.619	78.9333	77.3333	75.3438	98.4179	73.6724	75.96	78.0159	88.6923	71.9697	72.7273	67.7234	73.5593	72.5833	82.629	97.8615	78.8103	82.9538	89.0862	80.5902	82.1013	84.7164	72.3594	90.56	86.1607	70.5593	83.5938	76.1481	72.9589	103.603	76.8367	82.9138	86.4265	91.7833	88.0303	96.6833
86	56	M	3	56.8028	95.7869	108.102	83.7593	66.8197	68.5692	71.0833	70.8254	72.9552	57.9286	65.9524	79.4	83.5741	70.875	90.9552	74.431	79.12	75.6825	74.0128	72.803	72.8364	66.9787	77.2034	72.8667	73.8226	95.2923	81.2414	76.9077	83.7586	72.6393	82.3924	90.8955	69.1094	91.62	73.7679	72.2203	78.5781	79.2778	75.2466	93.3462	77.9184	75.9828	81.7353	96.1833	74.1212	99
87	22	F	3	64.4267	98.0984	109.776	86.5556	67.1639	70.8615	71.25	75.8413	74.5373	61.5714	64.3095	82.85	79	68.2969	97.6269	75.3103	81.18	74.2857	75.5641	77.3636	79.3273	66.1277	79.1186	73.5833	73.6774	98.6462	84.0517	77.0923	85	78.3934	75.8101	85.2687	70.5625	89.82	79.2321	72.5932	81.9844	77.1481	72.0822	96.5641	85.2857	70.6379	80.5147	98.9833	74.303	105.783
88	23	F	3	57.9583	86.5902	95.2857	83.4259	73.4918	74.6769	78.05	81.746	77.0448	60.5	65.3571	76.8	84.537	82.8906	92.0896	65.2759	80.76	77.8889	82.1795	80.197	77.8	66.2128	81.8814	75.4167	86.3548	88.2154	81	83.9692	94.3448	77.9672	85.4684	78.3881	64.5469	83.22	80.75	74.4746	76.8594	83.463	71.5068	92.859	74.0816	86	81.0588	91.1167	82.7424	87.75
89	69	M	3	48.3585	113.623	129.163	94.1481	66.8689	74.3538	71.4833	97.9524	86.2239	68.8571	67	93.6667	85.4815	71.8594	111.239	86.0172	88.1	91.5556	91.5769	81.197	80.5818	76.8085	79.322	75.4833	88.629	112.846	90.5345	90.8	93.9655	86.8689	90.5316	99.5373	71.5469	103.62	87.6071	69.3559	92.7812	86.2963	80.7945	113.885	98.5918	91	97.5294	117.4	87.8636	120.667
90	69	M	51	45.8148	100.721	120.347	87.8148	67.4918	73.9846	68.3667	93.1587	86.2985	66	67.8333	83.3167	76.7963	73.4688	105.388	79.7931	76.44	89.1746	89.0897	77.1818	77.7273	72.7021	71.1864	66.9	84.629	107.277	86.4138	86.0462	93.0345	80.8033	85.9241	87.6716	71.3438	96.28	88.8214	67.6102	87.1406	79.0185	79.274	109.5	86.6531	89.3793	92.0441	104.217	86.6364	104.633
91	83	F	8	57.1321	104.41	119.918	83.037	68.5246	72.3077	68.7333	94.5079	78.0597	68.5476	69.5476	88.7833	80.3519	70.9844	101.299	77.431	81.58	70.0317	84.7051	76.1818	76.9636	77.9362	75.4068	72.3	77.7258	100.138	88.3276	82.9385	84.8966	81.0164	83.8354	89.597	72.4062	89.7	82.7321	70.1017	83.4688	82.3519	77.4795	98.2436	93.4286	85.7414	83.7206	104.383	80.0303	109.033
92	72	F	5	50.1489	111.803	127.429	97.7963	64.918	73.1231	71.5167	94.0476	82.9403	66.2619	66.381	95.5833	87.9444	67.8594	113.776	86.5345	92.08	91.6508	88.2692	80.3333	77.5091	71.2128	78.8644	77.2667	82.9355	112.123	91.5345	90.8462	94.1034	83.9016	84.7468	101.045	70.8281	100.84	84.8929	70.2881	89.9375	82.5556	77.1644	113.846	94.8163	89.8966	98.7206	116.117	82.5	117.517
93	56	M	100	45.3148	113.754	126.469	97.3333	71.0492	70.8615	71.9667	95.9048	81.5373	64.5952	64.9048	97.1	89.2963	68.2656	113.269	85.7241	91.04	87.6032	88.3205	82.8636	75.3636	74.1277	82.5085	75.25	84.5806	112.123	92.6379	90.7385	94.069	83.8689	85.7722	99.7015	67.2969	100.44	84.9643	70.5763	89.3906	87.6296	76.3973	109.372	94.8163	87.3276	96	117.067	84.6061	118.45
94	56	M	1920	44.4194	113.082	128.959	100.667	73.2295	75.1846	73.9167	99.2222	84.1493	69.3333	67.4524	95.1	93.3889	74.7344	117.522	90.7586	91.76	92.9524	91.8846	83.9848	78.8	78	89.8475	80.7667	92.1452	115.723	94.6207	96.3231	97.7069	87.623	91.557	103.582	71.6562	107.86	91.4821	72.4576	92.7656	92.4074	79.4795	117.795	95.0204	90.4138	101.015	119.067	91.4697	119.267
95	56	M	1919	49.7547	111.148	126.082	101.574	78.2295	76.2308	75.35	92.6667	80.0746	60.1429	66.3095	96.2667	96.0741	76.7188	111.94	84.0172	90.3	83.3175	90.0385	86.5909	82.3273	75.0638	90.3898	78.4667	88.9516	111.062	91.7759	92.7231	97.2759	87.2623	91.7468	101.239	72.4688	101.26	86.3929	78.7966	89.4062	90.463	78.1096	115.718	89.7959	85.7069	95.2794	114.167	88.9848	116.217
96	56	M	1916	53	109.393	124.245	91.0926	75.4262	74.1846	76.0667	89.8095	70.791	64.6905	66.381	85.55	91.9444	77.1875	110.627	84.5862	91.72	80.6667	84.8077	84.7879	74.7455	72.4468	89.4746	79.9333	87.1129	101.969	87.8966	87.6154	93.7931	77.2459	79.1266	96.5522	71.9375	97.6	79.5	76.4407	84.5156	92.4444	74.274	103.436	89.0204	84.069	90.5147	111.55	84.2121	107.45
97	56	M	1915	47.8444	116.033	130.449	104.333	77.4262	77.9538	78.6167	97.7619	84.2537	66.5476	67.4286	99.2	98.0741	75.5938	119.119	88.5172	94.08	91.8571	92.7051	89.2424	79.8182	78.5532	94.0339	78.3333	94.1452	115.231	97.8448	97.2154	100.552	88.7869	92.1519	105.642	73.4375	108.48	90.4821	73.678	94.8438	93.963	81.3425	115.41	96.1429	87.3793	101.588	121.333	91.2273	121.85
98	56	M	1913	46.7347	110.869	127.061	103.185	80.3279	75.2462	72.25	97.1587	89.0149	58.6667	66.3333	96.15	93.5741	81.4531	119.09	88.1552	92.48	92.5714	90.641	87.4848	78.8727	72.2766	96.9322	78.9333	91.4839	112.738	92.4483	96.6923	98.5517	84.6721	90.1013	101.03	76.0156	104.38	92.3929	76.2881	91.6094	95.1852	83.1096	115.154	90.9592	87.3621	97.3676	120.4	94	117.9
99	56	M	1912	44.8936	112.393	129.204	100.685	72.459	77.0154	75.1	97.2381	82.5224	68.4048	66.6667	95.5667	92.2037	74.7656	116.284	87.8966	91.64	90.2698	91.7564	85.7424	77.3273	77.8511	87.3559	77.7333	94.4355	114.538	95.931	95.3538	98.0862	85.3279	88.8608	101.239	73.4844	106.48	93.1607	74.1695	95.2969	93.2778	78.9315	114.897	94.1837	89.3276	97.8382	119.55	90.3788	117.517
100	56	M	1910	48.6078	111.656	129.98	100.37	74.8852	77.1077	73.9167	101.397	89.6418	70.7381	66.4524	97.0167	91.5556	75.5938	117.313	91.0862	94.06	95.8889	92.4744	84.7424	81.1455	78.5745	84.9661	80.3667	92.0323	116.554	97.5172	97.5692	98.3448	85.5902	92	104.194	75.2188	107.78	90.375	73.5763	93.9219	93.6852	82.2877	117.167	98.8163	90.431	100.574	119.65	91.1515	121.667
101	56	M	1898	41.9167	114.328	129.837	99.6296	73.6066	74.3385	72.8833	98.1587	82.4179	64.9762	64.1429	94.8833	93.3704	74.3281	114.597	88.4138	91.34	91.6825	91.0641	85.3485	78.0545	74.9149	87.7288	79.2167	89.5806	114.092	95.6552	94.2923	96.4138	86.2459	87.1772	102.866	71.5	106.46	89.5714	73.3559	92.25	90.0185	80.7397	113.462	94.7143	89.6379	97.4559	119.667	90.0758	120.6
102	56	M	250	41.6939	118.262	134.041	105.667	78.7869	77.0462	78.9833	99.5873	83.1343	70.5952	67.2619	101.433	99.7407	77.9531	118.507	89.5172	97.26	90.8571	92.0641	89.8939	81.0909	78.9362	91.5254	82.75	89.6129	120.354	100.914	97.1077	100.259	89.6557	91.3038	106.179	74	111.08	94.1786	77.3051	93.3594	96.1667	81.274	115.295	96.7755	89.9655	100.779	123.183	90.5	121.95
103	67	M	3	54.42	99.541	119.265	92.8704	80.1803	77.2615	72.15	87.1429	79.3284	60.381	70.6429	84.8667	90.0556	83.1719	107.612	84.6552	88.9	80.381	82.9744	80.2121	75.2364	69.0213	89.9492	79.7	89.5161	97.8923	86.0172	86.3385	94.0172	80.3607	87.2785	95.5075	70.8594	97.54	83.5	72.3898	81.6875	91.7407	78.9726	104.615	83.7143	82.0172	86.0882	109	89.7121	113.417
104	39	M	6	53.9206	110.475	126.041	93.1667	64.6557	70.8769	75.45	89.5556	72.8657	61.3095	61.6905	90.65	83.0185	72.2656	109.791	80.0345	90.36	83.5556	80.9615	80.8333	69.1818	68.766	80.1186	75.0333	81.7097	108.385	82.5517	88.7692	91.7414	78.4098	74.7468	96.1791	68.1875	95.76	77.6964	69.8136	86.2188	85.2963	72.2329	104.692	90.4286	81.7931	89.9559	113.667	74.6667	115.433
105	90	F	667	41.6806	86.0164	94.2041	90.9074	71.6721	73.8308	72.9667	80.7302	81.9104	57.6667	56.6667	85.4167	79.8333	76.6719	92.5522	69.9655	74.98	81.2381	85.7308	78.7879	75.6	64.1064	76.7627	69.5167	84.2903	98.4923	80.6724	86.5077	88.9483	84.6393	81.6582	85.0896	66.5938	87.92	85.5179	71.4576	80.875	81.7778	76.8356	94.4872	72.4694	87.3103	86.0735	92.65	86.5455	91.9667
106	51	M	70	55.7941	96.5246	111.776	89.1111	65.2951	67.9846	73.25	74.619	81.1493	59.619	68.9762	86.9	84.2407	71.5312	104.358	79.6379	83.42	79.1905	79.2821	74.2879	80.6	65.8085	82.2542	78.2833	70.1613	101.8	79.2586	80.1231	87.3793	83.9508	82.8987	87	63.3594	88.16	78.125	66.8644	80.0781	71.0926	75.1781	104.423	82.7755	77.3448	84.2941	103.867	83.2576	103.417
107	64	M	318	47.2333	81.3443	90.1837	87.7593	80.6393	81.1077	76.25	94.127	93.2687	68.2619	73.4286	84.5667	79.3889	86.1719	91.8657	70.2931	72.66	84.1746	91.0513	82.5152	86.9636	72.8511	77.6102	70.05	90.2097	95.8154	90.7241	90.8462	94.6897	88.541	87.1266	76.3134	69.9219	88.9	91.3393	78.1525	86.1094	83.463	81.8082	98.3846	78.9592	92.5	90.9118	84.95	92.4242	93.95
108	73	M	513	57.2951	99.6557	110.694	94.7778	75.1311	74.3846	81.35	75.2381	76.0448	54.1905	62.6667	88.35	93.9444	75.7188	101.97	79.1724	86.28	77.9365	80.5	85.9394	82.0727	68.2128	89.7288	83.1	83.7742	101.446	79.5345	82.4923	87.9483	86.9672	85.5696	93.3284	72.9531	86.08	79.8036	76.0169	88.6406	82.5	76.863	102.885	81.6327	76.5517	85.6029	101.117	80.0152	106.583
109	78	M	73	49.371	80.8197	93.2449	87.6481	70	73	74.2833	80.4921	86.6716	53.5952	63.8333	80.1833	77.4074	78.9688	84.9701	68.4138	71.16	81.3016	83.0256	75.2879	85.5091	62.1702	78.2542	72.1	79.4355	95.5692	76.931	86.9385	89.8276	82.2459	85.5823	80	70.5781	85.86	88.4286	73.8305	81.7031	75.3704	79.4247	100.346	74.9184	83.5517	84.5147	90.3167	87.1667	89.1667
110	59	F	125	54.234	90.1475	103.041	81.8889	67.4098	72.5077	72.5667	74.9524	80.8657	58.3571	67.5714	82.9	81.7407	76.5625	96.1493	74.5862	79.14	83.5556	83.1795	73.697	79	59.5532	80.5254	75.05	79.129	95.2923	76.1552	82.5385	87.7069	84.2951	86	81.0746	66.4375	88.64	76.3571	66.9661	80.6094	73.1852	78.1507	97.2051	77.1633	80.0862	84.75	92.9167	82.697	100.1
111	83	F	10	54.8	103.541	114.388	94.2407	69.2131	65.6	76.9833	75.5079	80.0448	59.4286	59.7857	90.1667	82.4259	76.3125	105.119	76.8276	85.42	82.9048	84.6795	78.2121	79.1636	70	79.4746	74.9667	77.1613	107.015	74.569	85.1538	92.8621	83.8033	85.0886	89.5672	67.2188	89.22	83.2143	70.6102	82.6875	71.2778	77.0685	104.859	85.6327	81.1552	86.6029	106.85	83.6818	103.717
112	26	M	6	60.7215	95.0328	100.714	87.8333	80.7213	77.6154	83.85	78.9048	76.7463	65.7143	71.2619	85.6333	91.9074	85.4531	93.4627	82.8621	87.56	78.5079	81.4615	86.2879	82.3091	70.4043	85.6102	84.6	82.629	91.1692	85.3621	78.4462	89.4828	87	79.3544	86.0448	69.625	89.18	85.375	75.5932	83.1719	88.4259	78.5616	92.3718	86.0612	76.5862	86.9118	98.6	87	95.0667
113	69	M	3	48.8814	95.9344	114.286	87.2778	67.7213	70.9077	67.3	86.5238	87.4478	61.4286	63.0476	85.3667	77.9444	72.7656	98.5821	76.4655	73.56	80.7778	84.9231	75.6212	81.1455	70.8298	75.5424	70.45	81.5	101.2	82.7069	83.2923	87.9483	84.2131	86.3165	82.1791	67.1562	93.68	85.5	72.7797	82.6094	76.7407	75.4932	104.603	88.4694	84.9828	89.1912	101.717	89.3636	105.733
114	94	M	3	56.0172	101.59	117.429	79.5926	68.4918	66.1538	71.7833	83.3175	78.8358	67.8571	61.9048	75.7	77.7963	71.2188	95.7463	74.1379	78.36	80.1746	80	72.0303	74.4545	72.0213	76.1017	71.9	72.2097	102.231	80.3793	83.2	87.2414	70.3607	80.5443	82.7313	68.1562	86.18	76.875	72.5593	80.5469	79.9074	73	99.2051	89.5102	78.1897	77.9853	103.933	73.9848	91.95
115	83	M	7	49.5152	113.066	128.816	94.6667	69.2459	73.5846	72.9167	95.2381	83.0448	64	63.4524	93.05	85.2222	70.5938	112.866	82.931	89.34	90.7619	91.1026	82.4697	77.2182	73.9149	82.6102	75.2167	88.3871	113.985	91.3448	90.1385	95.1897	84.1967	90.2405	98.8358	71.3281	100.54	87.5	70.6949	92.5312	87.1852	75.8082	111.603	93.4286	86.0345	95.7794	115.817	87.9091	116.5
116	48	F	4	52.9524	91.2295	107.939	80.537	72.5246	73.4308	72.3	89.3016	84.791	69.2619	71.3333	86.5333	78.4815	75.3125	94.2388	77.2069	74.2	81.2381	89.1667	69.9545	75.6727	73.2766	71.2881	65.55	78.9839	101.569	83.6034	85.2154	86.8448	83.3115	88.1392	78.9701	67.2188	91.18	82.7679	69.5254	79.4688	74.1667	78.5068	103.026	88.4082	87.9655	88.1176	90.3	84.2879	93.8333
117	55	F	3	47.6	96.9344	102.367	76.2037	67.7377	72.6615	70.25	84.9365	79.7761	70.2143	70.1667	77.1167	75.1111	72.5469	91.194	77.3103	79.4	79.0317	82.5256	72.2576	81.2	79.4681	74.1186	71.65	79.5	93.0769	82.1379	82.2462	80.6379	78.6393	86.4557	81.5224	74	86.44	79.8393	74.1525	82.625	77.9815	78	96.9615	92.3673	80.3103	78.8971	97.75	77.9848	92.9167
118	74	M	3	50.6038	111.902	128	87.7593	61.2131	71.6	72.4833	85.6825	87.0448	74.1667	68.7619	95.9333	79.5	72.9844	108.985	85.9483	87.4	88.6984	90.8205	70.1212	75.2	83.6596	75.2203	76.2167	79.3387	112.8	83.3621	86.4308	87.931	86.3607	91.8608	93.9254	73.5312	94.58	88.25	71.1695	88.7031	74.8333	79.8767	108.603	100.51	86.0172	97.7059	108.667	87.2576	110.7
119	83	F	3	61.0678	95.5574	110.796	84.3333	64.3934	69.4154	70.95	84.254	81.1642	60.881	62.7857	85.1	72.9259	71.7969	91.9104	69.931	73.52	82	84.9872	71.8333	76.8909	66.0638	71.0169	67.4167	77.4677	103.754	78.9483	86.0923	84.4483	76.6557	86.0253	79.2537	70.1094	89.24	79.7857	72.5763	81.1719	77.1481	74.9041	101.231	82.9592	80.6379	85	92.9167	84.1364	86.7333
120	77	F	3	54.8364	102.656	121.449	82.6296	77.6066	74.8308	70.25	86.381	83.2985	79.7143	72.7619	87.0667	76.963	75.4531	87.8657	80.5	78.62	87.4921	92.6538	73.1212	77.4545	85.2128	69.0508	67.2167	81.3387	106.462	82.1897	84.7692	83.431	84.3607	94.7468	87.4328	76.9531	93.74	86.7321	73.4576	86.5	79.5185	88.6164	100.462	97.1837	89.2414	89.9118	102.283	81.5	101.1
121	78	F	92	47.0217	91.1967	97.5918	92.2222	72.377	76.5692	74.05	94.2063	84.0896	62.7381	65.1667	90	84.8519	79.0312	103.94	79.3621	80.6	83.619	85.4615	79.0606	78.0182	61.383	82.8136	74.8333	86.371	99.8308	88.8793	89.4923	93.9828	85.082	76.1519	88.0149	62.9844	94.7	85.8036	70.4407	80.4531	84.537	77.3425	104.821	82.6735	87.931	89.8088	100.083	88.7879	101.05
122	78	F	16	43.0408	91.7705	110.653	89.7778	71.082	73.8308	72.5833	95.8413	82.1045	62.8095	61.881	89.75	83.3704	72.8906	106.373	77.2241	80.52	83.9683	86.0641	79.2121	76.1455	67.4468	80.322	72.2	87.8226	102.338	88.9483	90.6154	91.4138	83.3443	84.3418	86.4627	63.8281	95.18	83.0179	68.5085	83.4531	85.1481	76.9178	107.192	81.8571	88.3966	90.1471	103	87.7273	100.167
123	24	M	5	53.4444	95.459	109.102	86.3519	71.3443	67.5846	75.7667	80.6032	75.4478	55.1667	63.5476	81.2333	82.3519	76.3594	100.358	74.2069	80.22	72.2698	73.641	77.1364	76.0909	63.766	81.4915	74.4333	77.7419	100.2	78.5862	77.1385	88.1207	76.3607	78.7848	88.2985	69.5625	86.44	77.2679	72.2712	79.9844	83.2778	71.1233	99.4231	79.3878	69.2069	77.4706	98.9333	81.9848	97.1
124	82	F	15	58	94.1967	109.306	85.9259	71.8361	70.9385	72.85	89.7937	86.8955	70.0238	68.5952	85.1333	77.8333	79.1094	90.1045	71.2759	71.74	85.0794	87.7179	80.7121	81.5818	70.3617	69.9492	61.4667	84.1129	100.154	85.7759	88.1077	91.9655	84.1803	89.8228	81.1642	67.1875	90.84	82.6786	74.3051	83.6719	78.037	79.3014	100.603	87.2245	87.4655	91.8971	96.7833	87.6515	97.1667
125	57	M	3	59.6897	95.8033	110.286	77.6852	73.4426	74.0462	74.25	82.7143	88.1194	73.9286	72.3333	84.35	76.5926	83.1562	96.3582	82.8621	79.2	85.9524	91	68.9394	77.3455	81.8511	72.9492	72.7167	81.6774	104	79.0517	85.9692	87.6207	81.2131	94.2025	81.4179	73.9844	96.02	86.8036	72.6271	87.5156	81.3704	85.6027	104.808	89.5306	87.7414	88.4412	97.6	81.5909	91.9167
126	84	M	167	63.2131	88	94.5714	81.1667	83.7869	78.9231	85.55	89.4286	88.194	69.8571	77.619	77.7	84.9259	88.1562	92.9552	66.9655	78.54	87.9683	84.9615	81.5606	89.2727	75.1489	79.2203	77.9667	85.6613	94.0308	90.9828	88.4923	93.8448	80.0984	94.2278	76.1194	75.8594	94.22	85.625	84.1525	80.9531	84.2222	86.9315	100.09	79.3469	88.4655	85.5588	92.1167	87.2879	83.5167
127	87	M	3	58.8333	109.328	116.796	95.8889	69.918	76.8923	76.0833	92.4603	85.6418	74.381	70.1905	99.0667	86.0556	74.1719	109.955	85.1379	91.38	89.6984	92.0641	79.9394	74.9818	81.2979	83.5932	78.1167	87.6452	115.938	83	94.3846	90.0345	83.2295	88.1772	99.403	74.5	96.62	85.5536	74.2034	87.8125	91.6111	84.9452	108.154	93.3265	91.1034	96.1176	112.933	82.7273	110.133
128	83	M	11	54.1143	111.082	127.878	88.9444	66.0984	71.6308	75.9667	72.6984	76.9701	67.2857	62.6429	89.8667	84.1296	74.0781	109.224	85.3966	87.12	84	81.7564	74.2121	75.1091	78.234	86.339	80.6333	78.0968	106.692	79.5345	79.5538	85.3276	73.4262	85.4557	95.9403	74.4062	90.72	78.4107	72.0847	84.75	80.3333	78.6164	105.244	95.4286	75.2414	86.9265	109.883	75.3788	107.517
129	22	F	3	47.129	85.8361	92.8367	90.6296	71.2295	74.2154	74.8667	85.2063	76.3881	56.2381	57.3095	80.05	83.1111	75.625	92.2537	74	77.64	71.3175	77.2051	79.6667	77.2	62.8511	81.3898	72.1333	84.0484	91	86.3966	82.1692	87.3276	77.0656	72.3038	88.2985	67.2344	79.26	80.7857	70.7288	78.0938	85.9259	69.8767	96.7179	74.7755	81.431	75.3088	88.4333	84.6364	86.4667
130	87	M	3	55.2069	104.639	121.51	83.5	63.1148	67.8308	69.75	84.8889	78.9552	64.3333	65.2857	88.1833	77.0926	66.7031	104.149	75.3621	81.14	84.3175	85.6026	70.3788	75.1091	75.5106	73.1017	72.1833	73.3065	104.862	79.8103	82.4	88.4138	79.1148	85.5823	83.3134	67.1094	94.46	83.5893	68.5593	85.375	76.0185	75.7123	105.051	93.2041	84.3448	91.4706	106.683	81.3485	104.1
131	66	M	8	55.7302	96	106.082	80.2222	69.3279	69.3538	70.15	82.1746	77.6269	61.5952	64.9286	80.6333	74.7778	74.1406	91.3284	70.1207	72.76	78.9206	86.0385	68.9545	78.2545	70.8298	71.2542	64.6	74.6774	98.2	76.0172	82.2462	82.4828	81.8852	86.5696	78.3731	70.9219	85.18	78.3036	72.3051	80.6719	72.5741	75.3014	98.5897	83.3061	84.569	79.8382	90.5	84.5758	87.1
132	92	M	21	56.9836	94.5738	112.286	80.0926	70.9672	71	65.15	82.5714	85.597	62.619	62.9524	83.0667	74.1111	78.6562	94.6567	72.0345	73.4	85.1746	90.3333	72.3182	73.3636	73.9574	70.9661	62.2667	79.7097	101.031	77.5345	85	87.569	77.1639	91.0127	80.9403	70.9062	91.88	80.8393	69.0508	81.0312	75.5741	78.3562	102.218	89.0612	81.8448	89.3676	95.35	87.9697	90.7333
133	70	F	5	50.0635	89.8525	98.551	73.6667	72.8852	76.1385	71.2	79.5079	85.8507	71.9286	73.3333	80.4	79.3704	75.1094	87.0896	75.5517	71.46	85.3333	91.2821	74.9091	84.4727	77.4468	74.7966	68.5667	80.0806	92.0923	81.4138	78.9846	81.5	81.2623	88.8987	81.4627	79.75	93.82	83.3214	73.3729	84.1875	75.1296	82.7671	100.282	92.6939	82.2069	90.7794	88.3167	84.7879	90.1
134	31	F	16	50.8125	113.082	125.837	97.3333	79.7049	76.0154	75.9167	77.5397	84.597	65.8571	66.8333	91.7833	98.3148	84.1719	107.687	91	95.8	86	83.6154	87.9394	76.6	77.2553	95.4576	86.0667	81.4032	106.585	80.0862	86.6	98.0345	83.8525	86.8101	99.5672	74.3281	98.22	88.6964	73.2034	86.3594	88.8148	82.0411	103.154	93.449	77.569	92.6471	117.917	88.2424	114.417
135	53	M	3	53.9016	107.246	126.367	88.6296	65.6393	75.1231	71.5167	87.8095	86.3582	67.7381	68.3571	90.3167	78.1481	70.0156	106.731	84.7241	81.36	87.5079	88.5256	70.7576	81.2364	76.0638	73.0678	71.9167	77.629	110.262	82.1552	80.8154	84.7241	83.7705	89.038	90.6716	71.6406	94.52	84.5714	67.9153	89.5156	73.2222	80.8767	104.654	95.0816	85.2414	93.5882	108.8	83.4848	110.983
136	87	M	3	56.7049	100.18	119.224	84.7593	66.6885	67.2462	69.4333	86.3016	78.6567	63.3095	63.7619	88.7667	78.2037	68.9062	103.672	76.4655	75.66	82.2222	84.7179	71.3939	75.8545	68.8298	74.8305	69.9333	70.7581	103.815	80.431	82.6154	85.4655	79.8197	81.8861	83.5224	65.125	94.46	79.6964	67.0508	79	72.8148	74.7123	104.385	92.8163	83.2759	86.1176	103.283	76.6515	103.2
137	35	F	7	49.1887	95.9344	114.204	78.9444	65.0984	66.9231	64.9	87.7937	83.6418	70.9048	67.8333	81.55	76.1296	68.5938	94.2388	75.7069	74.08	78.1429	84.7308	66.7424	71	75.617	68.0678	66.1	78.4516	97.8769	80.2241	80.6923	82.8621	71.2951	87.3797	82.5522	69.2031	85.82	73.5714	66.2881	77.7969	79.0185	75.4521	98.8846	93.6735	85.5517	81.9412	93.65	78.1212	96.9667
138	44	F	3	56.775	99.2787	114.184	87.6296	71.9016	72.5385	75.2333	86.6349	84.4776	68.5714	70.2857	86.85	78.4074	71.9375	86.9851	76.431	76.2	83.4762	88.3974	73.2727	79.6909	76.9149	66.2712	62.8667	75.5484	100.092	86.8966	84.4154	87.8103	80.459	90.0253	86.2537	77.6406	87.56	85.2857	76.0847	84.9219	75.7778	77.726	103.526	85.7959	84.6897	86.0588	97.8667	80.2727	97.55
139	94	M	273	53.1667	107.066	126.122	86.7963	65.0656	69.2154	68.45	83.619	87.4478	64.2857	70.8571	90.75	80.2407	71.4844	104.358	82.9655	80.38	88.0635	89.9615	65.1515	78.4364	76.4043	75.7458	71.8333	71.8871	112.031	81.8276	82.5231	84.4483	83.4262	90.6835	92.4925	71.9062	94.86	85.25	69.1356	86.9219	72.5	82.1781	108.385	95.3469	84.9138	88.6324	109.95	82.0303	110.417
140	94	M	174	54.5714	111.984	129.878	86.037	63.8852	68.4923	70.3167	81.0317	85.2537	67.0714	71.7143	94.1667	80.9815	69.125	108.358	84.4138	84.3	90.0317	89.2692	70.5758	77.1455	78.5532	74.2203	74.6333	69.7258	110.538	79.2759	81.4308	87.431	82.7705	90.5316	92.597	71.5469	97.98	86.9286	68.2542	87.5781	71.3148	81.411	107.577	101.306	85.5862	94.7059	114.433	76.8485	115.583
141	94	M	87	60.0345	115.705	134.122	83.4074	67.9508	71.2154	74.3833	80.7302	89.806	77.4762	81.5714	94.3167	85.4074	73.0312	112.761	94.8276	87.54	94.0794	91.9744	69.0909	81.6727	84.4043	79.8644	80.85	71.2903	112.785	81.1724	85	88.0345	82.8689	91.2785	98.6866	77.5469	100.02	86.9643	69.2542	89.6094	72.7593	83.8767	111.538	109.327	82.3621	97.2206	116.1	78.9545	118.25
142	94	M	3	60.0536	115.262	134.102	84.9259	65.2131	72.3538	74.2833	84.0794	91.791	75.5	76.2857	96.95	84.537	73.8594	112.194	94.3966	93.3	94.0952	94.5	70.7273	80.3091	82.8085	78.0678	81.5833	73.4194	116.077	80.6552	87.9538	90.2759	86.5902	90.4304	96.9701	79.7812	98.88	89.3571	69.9492	91.1719	72.6111	85.0137	112.321	106.49	81.7586	97.8088	116.283	81.1818	118.15
143	83	M	3	47.7895	93.459	106.531	79	71.9508	71.4	69	88.0635	85.0149	67.9762	66.0476	84.6833	67.5556	73.3906	92.1194	71.0862	68.52	84.1905	86.9231	72.0909	81.2364	75.8298	65.6102	63.7667	79.3226	97.6154	86.4483	83.9692	86.6897	81.6721	86.8354	74.8358	72.0312	90.74	86.0714	74.7458	82.8594	77.4074	78.0959	97.2564	87.7143	88.9483	88.0441	91.2	84.7727	95.7167
144	58	M	3	42.5814	95.7541	107.551	93.3333	64.9016	71.5538	71.8	92.3651	83.1194	57.2857	60.0476	88.4333	82.3333	70.8281	105.806	75.6034	78	82.4921	85.5256	79.5606	76.2545	66.2128	78.0847	70.9	84.5645	105.231	87.7414	90.8615	93.0517	79.1967	81.8101	87.0896	63.2031	91.98	83.4464	71.4068	81.1719	82	73.7671	103.667	79.6735	87.8621	87.1471	105.567	86.3182	101.517
145	47	M	3	71.4035	98.541	111.224	82.5556	70.7705	71.2462	72.8833	71.254	75.8955	63.4048	63.5952	83.2833	81.7037	69.6719	90.3284	71.7069	77.48	81.8889	83.2692	75.803	77.1273	72.8298	76.8983	70.6833	75.4032	98.3538	77.5172	81.3692	82.0862	73.8033	81.4304	85.8955	72.1719	86.44	75.7321	73.9661	82.9531	76.0741	76.4658	91.0256	89.6327	80.0345	79.2794	95.9333	79.3939	90.5333
146	61	M	3	48.2121	99.8525	116.755	81.3704	70.2623	71.4923	71.35	80.4444	81.0597	71.2857	68.2143	86.5167	75.3148	69.625	94.1045	82.3793	78.26	83.7937	81.641	71.9091	83.8182	79.9362	72.2712	70.6333	75.4677	101.785	85.6552	78.0615	80.8448	78.7705	83.6582	83	73.375	90.04	84.7857	70.4407	83.4844	74.2407	80.8904	97.9744	94.8571	73.0862	89.0294	100.75	75.5	96.0833
147	68	M	3	58.0167	109.098	124.592	94.2222	78.5082	74.0308	76.5	78.3016	84.6567	70.2619	73.2619	95.35	86.3333	80.875	112.269	91.431	93.04	89.5556	86.8974	75.3182	76.1818	77.4468	86.2034	83.7833	82.0968	109.231	70.1207	86.0615	89.6552	86.541	89.557	93.7463	77.2344	93.52	85.5179	72.5424	87.6094	82.4444	86.1507	108.051	91.8367	81.3793	93.4559	108.8	85.2121	106
148	76	F	3	55.9273	105.066	121.041	80.7963	72.2623	77.2923	72.8667	81.2381	83.5672	75.9286	74.1667	86.7667	83	79.75	93.1194	85.7759	84.38	88.2857	90.7564	74.5455	80.7091	83.0638	80.6271	78.9167	84.371	98.0154	82.6724	78.6154	80.7931	83.0164	93.5443	94.3731	80.2656	97.18	80.125	74.8814	85.6719	81.5185	85.2055	99.4615	100.98	82.2931	94.0882	108.033	84.8788	112.983
149	25	M	3	49.625	109.721	127.245	85.8333	65.2951	74.1538	69.3	86.4286	82.0149	73.5476	69.3333	90.6833	83.4074	65.0469	105.06	83.5	84.88	86.3492	88.7179	73.9091	80.2727	80.2553	76.0339	73.2833	84.0484	110.631	90.7759	83.7846	85.8621	80.6066	91.1392	95.0299	70.6875	103.6	85.9464	66.8644	91.5469	83.963	82.4795	108.744	98.2449	89.4138	92.9118	114.25	77.8485	116.533
150	58	M	16	53.4789	90.3279	99.7959	72.7037	71.377	68.4769	66.55	86.3651	76.3134	63.5952	68.3333	72.85	75.4815	75.7812	92.2537	73.3103	74.5	70.5238	82.0641	70.8182	81.1455	70	77	72.9167	79	86.3538	81.0517	81.7231	79.8621	77.3934	85.5696	77.7164	70.8438	88.68	78.8393	73.5254	80.1094	78.4444	74.0274	92.1538	80.551	84.3448	74.7353	90.6333	83.8788	89.95
151	77	M	4	48.1667	110.082	130.633	84.7963	67.1148	70.0154	71.1167	84.3333	83.6716	71.0714	72.0714	88.4833	81.9074	67.6562	108.209	85.3448	87.84	89.4603	84.8205	70.3485	81.3818	82.1489	78.9831	78.2333	72.5806	107.815	85.1897	80.2308	86.0862	77.2131	88.3165	92.0448	73.7344	96.42	80.125	69.0847	84.625	76	80.0548	106.167	101.408	78.7586	93.3971	114.4	73.6212	113.967
152	87	M	34	52.9385	79.8033	86.3265	79.2963	81.4262	82.2769	74.45	90.6508	87.2985	67.7143	70.8333	77.6	79.0556	88.7812	85.194	71.7586	70.9	83.0635	91.5385	77.8636	84.6909	78.3404	75.4068	76.2167	87.7258	91.8	89.0172	88.6	85.7241	87.0492	89.4557	72.2687	78.5	91.44	92.5714	80.7797	87.3906	87.2778	82	100.615	81.5714	91.7414	84.2941	82.95	95.5606	84.5333
153	65	M	3	60.8103	104.672	113.551	93.3889	64.4426	66.1231	75.3333	78.4444	76.9104	63.8095	63.7381	91.3333	88.9815	67.7656	106.552	81.7586	89.46	84.127	83.2692	79.2727	69.4545	67.5319	82.8983	78.7833	76.5323	103.308	75.5172	81.6615	90.9655	80.8361	80.4937	98.7164	68.5625	93.8	78.1964	69.2034	81.4219	75.5	76.6027	104.987	87.1429	79.1379	91.3529	107.733	74.9242	111.783
154	97	M	3	59.2623	104.525	120.245	90.9444	64.1475	66.2615	71.4167	77.2063	68.791	57.0714	56.3095	82.6167	80.9444	67.8125	102.209	74.6207	83.98	72.4762	76.9872	74.9242	70.9091	68.7234	77.0678	70.5667	73.6935	103.185	77.3793	77.4	85.9828	78.0328	76.4304	92.2687	69.5625	78.88	74.0536	71.1356	76.8281	80.0556	69.411	99.2308	86	73.8448	79.5588	102.45	75.6818	97.3
155	78	M	3	59.6714	89.3934	102.245	84.7222	83.2951	83.0769	85.15	93.4921	82.9552	75.4286	80.0714	85.75	79.5926	84.5781	89.5672	76.3103	74.24	87.8254	88.2436	84.9091	92.9091	83.1915	71.7458	69.6833	82.6935	93.3538	95.1897	83.4	92.2931	87.9836	92.7722	79.6418	79.6719	95.82	91.4821	88.3051	85.1719	84.7963	89.3836	99.8846	90.102	86.5517	88.7059	92.2833	86.697	84.6667
156	76	M	30	46.0345	101.443	115.49	79.963	69.3934	72.5231	69.8667	83.381	75.0149	67.6667	64.5714	83.8	83.1667	69.3281	93.6269	77.2586	82.34	74.0794	88.2436	77.0758	74.9273	78.0213	74.4407	72.8	80.0161	92.6462	85.5862	75.9231	85.1552	72.3115	84.8101	91	72.0312	90.6	79.9821	69.0339	85.2344	81.7222	73.863	92.0769	94.449	83.1897	84.7941	101.05	78.6667	109.05
157	51	M	3	66.0882	89.7049	103.755	81.0185	80.7869	79.4769	75.0333	78.9841	84.4776	69.2381	77.3095	78.9	82.7037	80.1406	86.8209	79	75.36	82.1905	85.2692	74.6212	90.5091	82.2553	76.1186	73.7667	81.629	93.6462	83.1207	77.0308	83.5172	82.7541	87.7468	83.0896	86.3281	87.4	87.4643	81.4915	86.1406	82.1852	85.0411	99.7692	89.5918	78.8276	84.8088	88.6167	85.1061	88.5333
158	51	M	3	73.0635	90.7869	94.0204	90.2222	93.9344	93.2308	96.6167	90.5079	91.0149	81.619	92.3095	86.7833	97.9815	100.359	91.0597	80.3448	89.54	89.0952	96.5897	96.3333	98.5455	87.2766	95.5763	90.0667	93.0806	89.1538	93.0862	92.8923	99.1379	94.4098	98.0633	91.5075	88.6406	87.08	91.8214	93.0678	90.1406	89.9815	95.2055	101.846	87.6735	93.9655	89.2059	94.35	96.6515	93.4
159	80	M	3	47.7302	108.197	124.612	98.5741	70.5082	78	76.4	95.6349	83.8507	58.3571	62.1429	94.1167	91.2963	76.2656	116.836	84.1724	90.52	87.7619	88.9103	85.6364	81.1273	69.2766	90.8136	81.0167	90.371	112.308	90.9138	95.5385	96.6897	85.3443	86.7342	97.1343	67.0156	103.48	84.6607	72.3729	90.8125	93.4815	78.2329	114.821	87.7347	86.9828	94.1765	114.317	90.5152	118.033
160	19	M	4	59.0294	106.295	123.122	86.1296	65.7213	66.6	66.55	75.2698	70.1642	61.4524	65.3571	81.9167	86.1296	66.2188	103.806	77.2414	85.44	78.7937	77.1923	73.8939	68.5091	72.5532	80.7288	73.7167	74.1774	100.446	76.8103	71.0769	89.1379	67.8361	79.6456	93.3731	67.0312	93.2	74	69.3559	75.6562	79.8148	69.8904	99.2436	90.6735	69.1379	86	105.45	69.0303	109.867
161	67	M	94	57.2344	105.852	122.469	86.4815	66.7049	67.7846	75.3167	82.0159	64.1791	58.9048	64.0714	87.55	84.4444	71.875	102.179	79.8966	86.5	65.9683	75.1282	76.7424	73.4909	68.4894	84.6949	79.3667	76.8871	99.8	78.3448	81.4308	88.1724	79.4098	72.2405	90.6567	65.2656	87.16	80.0179	70.4915	82.1406	85.2407	71.274	98.1154	89.8163	71.1552	78.2206	111.05	77.1667	107.283
162	80	M	4	52.403	85.8361	96.2653	78.3148	69.459	71.1692	68.1833	85.6032	76.5672	57.0476	64.619	76.6667	78.8148	76.7188	93.3881	66.8621	76	75.7143	84.3718	75.3182	74.7818	67.6383	75.8136	69.55	81.2742	90.7692	82.2931	82.5692	86.8276	74.9672	84.6456	79.403	66.7188	87.66	74.4107	68.9831	75.1719	78.0741	72.863	91.6538	76.9592	83.7586	79.5294	87.5	83.9394	93.8833
163	88	M	16	57.3818	104.213	116.755	86.6481	70.459	66.9077	70.85	75.1746	75.3731	63.881	61.7381	86.7833	83.5926	69.6562	105.761	82.4655	88	80.6984	80.4487	73.6364	73.8909	72.0426	83.4237	78.4333	77.9032	104.323	73.7414	78.9538	88.4655	77.1967	81.3797	94.3582	66.2344	89.2	68.1607	64.0678	79.1875	78.7593	74.3014	102.359	87.3878	73.2241	83.8382	106.45	76.3485	104.367
164	85	M	3	61.5714	104.557	121.163	87.1852	75.1311	71.5385	78.45	76.381	70.1791	61.881	67.5952	86.7667	84.7963	73.8594	105.687	74.5862	82.8	74.4921	80.859	79.9394	77.3091	73.9149	79.4407	76.65	73.9839	98.9538	84.4138	84.0615	89.5	75.8361	79.0127	90.4925	72.1875	86.24	74.7857	74.4068	76.4844	77.1667	73.2055	97.3205	89.0612	77.8448	78.2794	103.367	73.0909	100.067
165	88	F	96	53.6207	96.1967	103.857	85.0741	68.1148	70.4462	72.7833	86.2381	74.9403	57.5952	61.6667	82.45	81.2037	72.4531	94.4478	66.8103	77	75.619	84.6923	77.4848	78.6364	68.8085	72.678	71.3333	78.3548	99.3538	82.0517	86.2308	83.3276	83.6885	79.6456	80.0299	68.0312	89.68	80.2143	71.6441	82.5781	80.7593	70.9589	92.7051	79.5102	81.4483	81.9853	93.4333	81.5	93.15
166	64	M	56	51.4528	109.787	127.878	94.2037	66.082	73.2769	72.3833	91.9524	83.7313	66.2381	65.5476	91	83.4444	68.7188	111.925	84.069	86.42	90.0317	88.8718	78.3636	77.0364	72.5319	78.8814	76.1333	82.7258	112.138	89.5	88.7692	91.569	84.8197	86.0759	94.403	69.9219	101.28	82.3393	69.1186	88.3281	80.2593	75.6027	110.218	93.8163	86.9828	94.3235	114.733	83.4545	115.45
167	51	M	34	46.8679	104.59	118.388	94	65.4262	72	71.9833	90.2222	77.7313	57.7381	59.4286	90.7333	87.2778	71	109.224	78.9138	82.8	82.5079	83.7436	80.7576	72.1455	64.234	80.0678	71.5	84.6613	106.554	83.9483	86.9846	93.3448	83.5738	80.8987	97.0448	65.4844	93.24	80.4643	68.1695	85.2656	81.6296	71.6027	106.5	83.5102	82.6207	90.1176	108.383	83.3333	114
168	22	F	6	59.6038	84.5246	94.7143	91.4444	91.459	83.5077	83.2333	93	96.2836	73.1905	80.4048	86.2833	89.9259	96.5312	89.8358	74.0345	75.06	88.5079	96.3846	88.8485	92.7273	72.383	87.4746	76.6833	92.1774	94.2923	95.3621	95.5077	98.7069	92.7213	97.4051	81.0448	79.9062	92.56	91.4286	89.2373	86.8906	91.7778	89	99.9103	76.7143	94.4655	92.8088	86.6	103.864	90.7667
169	85	M	3	54.3553	102.459	115.755	86.5741	77.8361	72.6923	75.2	77.5873	74.0746	62.8095	69.6667	76.6	85.3889	83.5625	102.03	81.0345	84	71.2381	78.0385	76	69.9273	74.0851	86.4407	78.7833	78.9032	97.9385	76.8276	79.1385	87.4655	72.6721	81.3291	87.5522	75.9219	86.56	83.2321	77.8305	77.1562	86.5	77.3014	98.359	84.5102	75.0172	78.1471	100.2	83.9848	93.4
170	98	M	3	59.1818	106.82	124.653	82.3333	68.8033	68.2462	67.5333	73.7302	69.4328	60.619	63.2143	82.1833	84.6296	68.2344	99.8806	81.1897	85.18	70.619	78.5385	72.3788	74.2364	71.2553	79.339	72.4667	72.7258	98.8	82.7759	73.8154	82.2759	69.377	83.9873	92.8209	68.3438	91.54	77.625	67.9153	81.7969	78.5741	74.6575	96.7564	92.1633	72.5172	82.5	105.45	72.7424	107.1
171	79	F	3	47.3151	107.59	118.551	91.6111	66.5738	68.3077	74.8833	80.4444	75.5821	60.9048	60.6429	86.4167	82.1667	68.8125	104.03	83.6897	92.14	83.1111	73.6282	77.2121	69.1455	68.8723	81.6949	76.75	81.871	103.831	77.8966	79.6308	91.9828	70.6393	76.4557	98.1194	70.6094	84.06	79.0179	66.4068	81.1562	81.5741	74.5068	102.923	87.5918	72.5345	88.5441	108.717	77.7727	110.117
172	57	M	7	41.0204	105.246	118.184	94.1296	71	72.0769	73.4	88.7619	83.0597	62.6667	62.7143	92.45	86.6111	75.6719	106.433	81.7586	86.32	85.3175	83.7308	80.197	74.3455	62.5106	82.3051	75.4667	82.9355	106.523	86.5	88.8615	94.7931	85.9344	85.7089	92.4179	63.7812	96.42	86.3571	65.6949	86.5781	82.8704	78.9452	107.782	92.6122	86.4655	96.1324	110.517	88.303	111.517
173	57	M	3	65.2459	115.721	130.408	89.9444	70.3115	72.1231	73.9667	83.7302	84.7015	72	69.4048	94.1	82.3333	68.8594	107.925	88.6724	89.12	85.8571	85.8333	75.0909	78.0909	81.8298	82.2542	79.5	81.9032	112.369	88.9828	83.4154	89.2931	80.4098	85.2785	94.9851	74.7031	97.08	84.1071	73.4068	87.2812	84.963	78.0137	106.282	100.49	79.6897	91.4265	111.017	83.5152	113.4
174	85	F	3	50.4545	105.459	119.673	82.2037	61.3279	68.6769	64.7833	83.4286	81.0597	60.6905	63.3571	86.8833	77.4074	69.4844	105.343	78.2414	80.68	84.5873	88.4744	68.3636	68.6364	71.0213	76.1864	70.1333	77.6774	106.385	74.069	81.0615	83.6724	80.9672	86.7089	88.194	69.5312	94.36	80.4464	65.8475	81.9375	76.9074	74.8493	106.846	89.9796	81.5862	87.8382	105.617	87.7424	100.967
175	79	F	3	67.6933	107	120.469	87.9444	72.6557	71.5385	75.8333	75.1905	80.6567	66.7619	61.1667	89.3	79.963	79.5	96.6269	82.2759	83.54	82.5397	81.2821	76.6212	71.0545	78.3191	80.7797	78.6667	78.5645	107	74.9483	83.3846	89.2586	78.0656	84.1266	87.9104	69.9688	93	86.0357	73.9153	87.0156	82.8148	76.9863	99.0128	95.0408	76.4828	89.8088	102.717	79	98.5333
176	40	M	203	43.75	107.607	122.184	96.4074	66.9672	72.1231	73.3333	90.127	82.1642	58.619	62.9762	92.4	87.4815	72.9688	110.806	84.6897	86.34	86.5556	87.7179	80.8636	74.1818	72.1064	84.4407	78.8333	82.4194	109.338	85.6034	90.0308	94.0862	84.082	84.5316	96.403	69.2812	96.4	83.875	69.8814	88.8594	85.7593	74.7808	111.295	92.5306	85.8448	93.5	113.933	88.8788	113.35
177	87	F	6	53.5789	94.0492	106.857	88.0185	76.6066	81.9231	78.1333	103.794	92.806	74.2619	74.3095	86.4	79.8148	78.9375	101.627	77.069	79.54	92.7937	99.0897	81.0455	84.6	77.234	78.8644	73.4167	93.6774	101.246	92.5172	93.6462	91.7586	89.5574	93.2025	88.3134	80.0156	95.44	90.7857	82.0169	92.8281	88.3519	86.7671	112.269	85.6531	102.414	95.9853	94.9	92.1818	96.85
178	38	M	3	62.9792	104.016	123.367	86.3519	69.7377	68.8308	72.6167	86.2857	85.1045	70.4048	69.4762	91.3	71.0185	77.6719	97.2537	76.2931	76.68	88.8571	88.6667	72.5303	70.4364	80.8298	73.5763	69.3667	76.371	107.508	78.3621	88.6769	89.9655	84.6393	90.2405	83.194	71.0938	95.38	86.9821	70.8305	83.125	78.2593	81.5342	103.154	94.6122	88.1207	90.7647	108.233	85.4545	97.1333
179	32	M	3	45.629	83.9672	93.3469	75.2407	67	73.5385	69.3667	88.5873	74.2537	59.8095	59.6905	75.3667	80.2222	68.125	95.9104	71.5862	74.8	73.8254	85.3846	74.3788	75.9455	67.6383	72.8136	68.95	79.6452	91.3538	81.4655	83.4769	80.7759	78.4262	82.3038	81.1791	65.7812	92.86	76.5179	69.8305	79.0625	81.3333	75.3836	97.2564	77.3673	86.1379	78.6618	91.0833	82.4091	91.6167
180	52	M	3	56.0794	101.508	120.612	77.3333	63.4426	66.3077	67.1333	79.1429	86.7463	70.0714	65.5952	85.75	73.7407	67.6875	97.5821	80.8621	78.3	84.3968	87.3974	63.3182	73.8545	78.7872	67.7288	69.7333	74.6935	106.508	79.8448	80.1077	81.2759	76.6393	89.5063	81.7612	69.9219	94.58	86.2857	64.9322	84.8594	70.037	78.8356	104.551	96.5306	81.6552	90.6765	102.717	79.4848	102.633
[truncated: 315 more columns]
