# Supplementary material for: Forensic personal identification using two-dimensional computed tomographic imaging of the frontal sinus: a comparative analysis of feature matching algorithms
Source: Int J Legal Med. 2025 Aug 12;139(6):2857–67. doi: 10.1007/s00414-025-03564-5 (PMC12532623; doi:10.1007/s00414-025-03564-5)
Supplement: Supplementary file 3 — Supplementary Material 3 [file 414_2025_3564_MOESM3_ESM.xlsx]

## Sheet: Sheet1
Online Resource 3. Similarity scores between AMCT and PMCT images for intra- and inter-observer errors.
Case	AKAZE				ORB
	First author	First author (second)	Co-author		First author	First author (second)	Co-author
8	53.6667	54.8681	51.6928		36.4084	37.6629	36.1576
10	40.8571	39.4348	39.7518		30.3793	30.2903	29.9558
21	52.8364	51.8167	51.509		34.0722	34.8068	32.2433
26	66.6154	66.6615	66.9369		36.5301	37.3856	35.3308
30	56.4098	57.3159	57.5136		39.5705	39.7585	40.8655
32	54.9701	53.0554	53.0379		41.2934	41.9967	40.4926
35	64.7679	64.2587	63.4115		38.2222	38.8307	37.3245
37	59.4062	58.0856	59.7591		40.5033	39.9684	41.4571
115	56.0172	57.7084	54.4779		38.6284	39.973	38.8489
117	52.9524	51.2261	54.1217		38.6267	38.9074	37.7839
118	47.6	46.7914	46.9893		42.9075	43.6346	42.3802
119	50.6038	51.578	50.5423		41.8359	41.0426	41.8363
139	56.775	55.8645	54.8036		35.0518	35.1168	33.9191
143	53.1667	53.9801	55.1481		43.3541	42.2148	44.1718
152	48.1667	46.795	48.1274		36.7101	35.8432	38.4674
156	59.6714	60.2639	57.8605		40.9592	41.3008	39.8722
167	51.4528	51.2118	52.604		36.0561	35.1925	36.274
170	54.3553	55.3031	52.9514		34.6513	33.7984	35.2802
172	47.3151	46.2492	48.2528		39.1329	38.6218	37.5234
176	67.6933	68.2493	69.6765		38.7784	38.2697	37.6986
